# Supplementary material for: N,N′-Bis(di­phenyl­meth­yl)benzene-1,4-di­amine
Source: Acta Crystallogr Sect E Struct Rep Online. 2013 Dec 14;70(Pt 1):o66. doi: 10.1107/S1600536813033497 (PMC3914097; doi:10.1107/S1600536813033497)
Supplement: Supplementary file 2 [file e-70-00o66-Isup2.hkl]

# 
# h,k,l, Fc-squared, Fo-squared, sigma(Fo-squared) and status flag 
# 
data_I
#_shelx_title '2013ncs0017 in P21/n #14' 
#_shelx_refln_list_code  4
_shelx_F_calc_maximum      160.63 
_exptl_crystal_F_000       468.00 
_reflns_d_resolution_high  0.7701 
 
loop_ 
 _symmetry_equiv_pos_as_xyz 
 'x, y, z' 
 '-x+1/2, y+1/2, -z+1/2' 
 '-x, -y, -z' 
 'x-1/2, -y-1/2, z-1/2' 
 
_cell_length_a    14.7840 
_cell_length_b     5.5853 
_cell_length_c    14.8960 
_cell_angle_alpha  90.000 
_cell_angle_beta  107.914 
_cell_angle_gamma  90.000 
 
_shelx_F_squared_multiplier     1.000 
 
loop_ 
 _refln_index_h 
 _refln_index_k 
 _refln_index_l 
 _refln_F_squared_calc 
 _refln_F_squared_meas 
 _refln_F_squared_sigma 
 _refln_observed_status 
   4   0   0      164.14      156.20      9.17 o 
   6   0   0      700.21      731.75     26.52 o 
   8   0   0       16.00        8.36      7.16 o 
  10   0   0      223.43      207.61     14.91 o 
  12   0   0      244.64      243.74     38.75 o 
  14   0   0       64.15       21.75     20.38 o 
  16   0   0       20.05       59.85     15.59 o 
  18   0   0      137.73       55.80     36.31 o 
   1   1   0    10958.98    11750.35    504.60 o 
   2   1   0        1.12        0.96      4.20 o 
   3   1   0     1826.84     1759.11     44.00 o 
   4   1   0     3196.25     2936.04     72.97 o 
   5   1   0      188.39      174.91      7.51 o 
   6   1   0      101.71      110.83      6.21 o 
   7   1   0       46.06       43.43      4.16 o 
   8   1   0        0.12        7.18      4.42 o 
   9   1   0      337.03      313.17     30.95 o 
  10   1   0       24.02       31.58      5.65 o 
  11   1   0       14.64       26.63     10.45 o 
  12   1   0       16.45       11.79      7.76 o 
  13   1   0        0.09       16.59     13.01 o 
  14   1   0       27.76       29.93      9.93 o 
  15   1   0        5.27        0.11     10.54 o 
  16   1   0       71.58       54.23     15.30 o 
  17   1   0        0.45        8.91     11.59 o 
  18   1   0        0.52        4.49     20.99 o 
   0   2   0      247.22      249.64     12.32 o 
   1   2   0        7.65        7.71      3.55 o 
   2   2   0       24.46       25.94      4.42 o 
   3   2   0      262.55      271.72     16.35 o 
   4   2   0       61.61       62.82      6.73 o 
   5   2   0       19.84       21.52      5.56 o 
   6   2   0       32.80       37.21      5.35 o 
   7   2   0       55.43       50.30      8.76 o 
   8   2   0      188.46      178.29     16.42 o 
   9   2   0       17.95       21.88      6.35 o 
  10   2   0      335.06      289.91     33.36 o 
  11   2   0       32.56       21.61      6.88 o 
  12   2   0        4.96        2.38      9.99 o 
  13   2   0       24.84       28.59     14.25 o 
  14   2   0        1.30       13.11     12.42 o 
  15   2   0        0.21        0.17      9.94 o 
  16   2   0       70.72       43.59     16.02 o 
  17   2   0       14.17       13.69     14.63 o 
   1   3   0       75.22       73.48      6.09 o 
   2   3   0       62.99       70.04      5.64 o 
   3   3   0     1066.83     1124.37     39.88 o 
   4   3   0       12.52       22.98      4.58 o 
   5   3   0       91.51      103.30     11.04 o 
   6   3   0       14.73       12.94      5.19 o 
   7   3   0       39.05       23.45      8.20 o 
   8   3   0       95.45      115.57     12.97 o 
   9   3   0       97.48      120.03     15.27 o 
  10   3   0      152.96      146.50     19.14 o 
  11   3   0      739.87      706.92     51.27 o 
  12   3   0       13.08        3.92     10.53 o 
  13   3   0       19.37        9.02     13.25 o 
  14   3   0        0.78       -0.35     17.73 o 
  15   3   0       16.56       16.03     14.09 o 
  16   3   0        0.18       -8.41     12.78 o 
   0   4   0       21.06       22.78      9.85 o 
   1   4   0      115.56      113.76      9.42 o 
   2   4   0      239.01      226.47     12.97 o 
   3   4   0       18.16       24.66      5.32 o 
   4   4   0       91.18       71.48      5.01 o 
   5   4   0       23.71       31.78      6.16 o 
   6   4   0       22.96       28.18      6.79 o 
   7   4   0       74.45       76.49     14.75 o 
   8   4   0        8.56        9.32      7.62 o 
   9   4   0        0.06        8.17     10.15 o 
  10   4   0      168.30      199.91     31.51 o 
  11   4   0        0.00       -4.48     14.08 o 
  12   4   0        5.88       -2.94     37.98 o 
  13   4   0       37.86       31.57     16.32 o 
  14   4   0        7.19        4.30     14.12 o 
  15   4   0        1.64       16.93     18.11 o 
   1   5   0      919.10      923.18     43.96 o 
   2   5   0       65.29       91.12     11.08 o 
   3   5   0      135.70      139.31     10.44 o 
   4   5   0       27.62       33.45      8.13 o 
   5   5   0       14.98        6.05      6.53 o 
   6   5   0        3.21       10.01      8.02 o 
   7   5   0        0.88       -6.76      7.18 o 
   8   5   0        0.41        9.50      8.11 o 
   9   5   0        2.77        6.05      8.39 o 
  10   5   0       17.85       37.34     18.88 o 
  11   5   0       89.71      127.11     24.73 o 
  12   5   0        6.07       14.35     17.99 o 
  13   5   0        0.90        7.75     17.98 o 
   0   6   0     1026.65     1054.27    240.21 o 
   1   6   0      150.02      160.20     22.46 o 
   2   6   0       45.19       33.80     10.05 o 
   3   6   0        3.45        1.56      7.82 o 
   4   6   0       13.66       22.50      9.91 o 
   5   6   0       10.71       18.23      9.24 o 
   6   6   0        7.15       -6.04      9.94 o 
   7   6   0       12.97        0.72     14.97 o 
   8   6   0        7.31       -4.83     12.84 o 
   9   6   0        4.94       21.91     33.87 o 
  10   6   0       45.36       26.03     30.13 o 
   1   7   0        2.73       11.99      9.69 o 
   2   7   0        0.42        2.98      9.93 o 
   3   7   0        0.86       -6.10     12.45 o 
   4   7   0       48.76       51.07     18.93 o 
 -17   0   1      123.60      118.83     20.63 o 
 -15   0   1      119.01       95.32     16.64 o 
 -13   0   1       90.32      179.41     37.48 o 
 -11   0   1      200.87      211.48     18.75 o 
  -9   0   1      101.73      109.40     10.97 o 
  -7   0   1     2309.88     2358.53     79.54 o 
  -5   0   1        9.38       13.60      5.05 o 
  -3   0   1     1979.64     1780.11     51.94 o 
   3   0   1    25803.55    34777.90   2313.49 o 
   5   0   1     1271.24     1193.32     40.63 o 
   7   0   1     2385.79     2461.68     92.87 o 
   9   0   1      591.13      538.00     27.17 o 
  11   0   1       88.33      119.12     16.60 o 
  13   0   1        7.24        2.90     10.75 o 
  15   0   1      180.59      157.71     47.81 o 
  17   0   1        6.74       12.48     14.08 o 
 -18   1   1       20.97        9.38     13.85 o 
 -17   1   1      178.46      152.81     27.28 o 
 -16   1   1       19.53       20.65     13.13 o 
 -15   1   1       80.32       92.34     16.89 o 
 -14   1   1        5.58        5.60      6.64 o 
 -13   1   1        2.27       14.82      7.98 o 
 -12   1   1      270.46      242.42     17.78 o 
 -11   1   1       65.16       63.15      9.34 o 
 -10   1   1       36.54       47.31      6.31 o 
  -9   1   1       21.41       22.99      4.03 o 
  -7   1   1     1202.52     1276.75     30.12 o 
  -6   1   1      327.84      336.50     10.48 o 
  -5   1   1       99.05      119.37      6.95 o 
  -4   1   1      345.25      306.11      8.93 o 
  -3   1   1      846.45      776.15     19.19 o 
  -2   1   1       71.31       60.77      4.07 o 
  -1   1   1     4389.27     4131.06    126.17 o 
   0   1   1       61.20       57.59      3.31 o 
   1   1   1     5404.01     5415.73    218.86 o 
   2   1   1     2514.88     2347.91     76.80 o 
   3   1   1      140.81      139.01     12.67 o 
   4   1   1     4860.79     4968.70    146.30 o 
   5   1   1      182.27      173.10      8.69 o 
   6   1   1     1353.54     1351.62     36.57 o 
   7   1   1      725.14      623.04     19.13 o 
   8   1   1       39.96       47.44      6.85 o 
   9   1   1        6.51        7.87      5.98 o 
  10   1   1       14.38       23.43      6.94 o 
  11   1   1       23.15       25.24     16.03 o 
  12   1   1       20.33       -2.99      8.46 o 
  13   1   1       22.60       12.62     16.75 o 
  14   1   1       69.79       59.47     14.47 o 
  15   1   1       20.19       18.46     12.25 o 
  16   1   1       58.18       89.16     25.68 o 
  17   1   1       34.53       13.12     14.87 o 
 -17   2   1        1.08      -10.96     14.02 o 
 -16   2   1        0.23        3.05     12.49 o 
 -15   2   1        9.41       15.44     12.71 o 
 -14   2   1        6.61       15.27     12.70 o 
 -13   2   1        1.04       -7.18     10.95 o 
 -12   2   1      280.20      268.71     66.38 o 
 -11   2   1       88.84       82.83     21.47 o 
 -10   2   1        0.08       -0.52      8.64 o 
  -9   2   1       32.25       28.13      5.60 o 
  -8   2   1      107.92      121.03      9.69 o 
  -7   2   1        4.97        1.69      3.13 o 
  -6   2   1     1028.22     1160.71     28.33 o 
  -5   2   1      212.05      202.18      9.05 o 
  -4   2   1      495.20      471.25     12.89 o 
  -3   2   1      282.81      292.22     10.65 o 
  -2   2   1      132.65      128.47      4.99 o 
  -1   2   1        7.13        5.32      3.64 o 
   0   2   1      150.56      128.47      8.62 o 
   1   2   1      584.02      483.71     14.57 o 
   2   2   1     1349.26     1316.72     38.41 o 
   3   2   1     1052.90     1010.34     29.02 o 
   4   2   1      179.41      165.17      9.36 o 
   5   2   1      693.78      638.43     23.64 o 
   6   2   1      148.56      119.87      6.87 o 
   7   2   1      131.01      104.44      7.37 o 
   8   2   1      171.52      192.26     17.48 o 
   9   2   1      166.18      160.21     16.61 o 
  10   2   1      194.33      179.81     21.60 o 
  11   2   1      125.92      146.14     28.32 o 
  12   2   1       91.17       99.18     16.30 o 
  13   2   1       37.68       45.12     14.11 o 
  14   2   1        7.28        6.57     11.17 o 
  15   2   1        8.45        7.77     12.32 o 
  16   2   1       95.40       91.83     41.11 o 
  17   2   1       95.50       97.63     20.66 o 
 -16   3   1       40.86       27.49     13.83 o 
 -15   3   1        2.53       17.49     12.23 o 
 -14   3   1       25.38       27.37     13.43 o 
 -13   3   1       23.76       37.58     13.40 o 
 -12   3   1        5.25       17.74     11.66 o 
 -11   3   1        2.82       17.19      9.82 o 
 -10   3   1      420.13      463.80     37.72 o 
  -9   3   1       77.30       84.81     14.75 o 
  -8   3   1      144.84      140.64     14.97 o 
  -7   3   1        7.45        6.71      4.98 o 
  -6   3   1        7.02        8.92      5.02 o 
  -5   3   1      109.26      140.91     11.40 o 
  -4   3   1      135.93      139.04      9.87 o 
  -3   3   1        0.01        3.25      4.01 o 
  -2   3   1        7.15        6.84      3.41 o 
  -1   3   1        1.07        3.96      3.51 o 
   0   3   1      138.40      136.02      6.68 o 
   1   3   1      120.40      109.99      7.14 o 
   2   3   1       13.61       18.20      3.24 o 
   3   3   1      603.71      591.81     20.57 o 
   4   3   1      540.54      572.04     20.42 o 
   5   3   1        1.36        1.97      5.13 o 
   6   3   1       30.94       19.51      8.64 o 
   7   3   1        7.34        5.56      9.81 o 
   8   3   1        3.57       14.16     14.78 o 
   9   3   1        2.51        2.71      6.72 o 
  10   3   1        9.14       14.93     13.90 o 
  11   3   1       98.57      109.74     18.88 o 
  12   3   1      103.08      106.22     20.31 o 
  13   3   1       11.88       21.59     10.64 o 
  14   3   1       60.39       48.63     20.09 o 
  15   3   1        3.22        4.89     10.96 o 
  16   3   1       17.28       24.23     13.61 o 
 -15   4   1        2.17       31.41     21.34 o 
 -14   4   1        6.87       18.23     15.16 o 
 -13   4   1        3.42        4.13     12.23 o 
 -12   4   1       63.69       68.24     39.84 o 
 -11   4   1       66.96       68.21     28.06 o 
 -10   4   1        0.16        3.84      7.65 o 
  -9   4   1       13.08       14.91     10.85 o 
  -8   4   1        6.17       13.40      7.39 o 
  -7   4   1       12.83       14.65      7.27 o 
  -6   4   1      353.13      307.69     15.17 o 
  -5   4   1        0.23       -5.28      5.28 o 
  -4   4   1       79.60       76.83      5.78 o 
  -3   4   1      162.49      173.02      9.43 o 
  -2   4   1        6.49       12.69      6.26 o 
  -1   4   1      231.09      220.69     13.41 o 
   0   4   1      407.64      429.08     17.11 o 
   1   4   1       13.22       11.33      5.12 o 
   2   4   1      438.84      430.54     28.02 o 
   3   4   1       41.31       48.21     11.51 o 
   4   4   1      165.72      164.36      9.03 o 
   5   4   1      460.04      410.13     36.84 o 
   6   4   1        3.14       10.50      6.37 o 
   7   4   1       10.91        7.66      7.50 o 
   8   4   1        3.38        8.68      8.09 o 
   9   4   1        0.83       -0.93      7.88 o 
  10   4   1      121.38      114.87     16.82 o 
  11   4   1       34.57       29.37     14.62 o 
  12   4   1        1.78       11.70     16.39 o 
  13   4   1       59.24       74.65     19.18 o 
  14   4   1        0.97       20.30     16.53 o 
 -13   5   1        8.82        8.64     19.35 o 
 -12   5   1       44.88       23.72     17.60 o 
 -11   5   1        0.95       -4.22     14.69 o 
 -10   5   1        3.31       23.54     14.80 o 
  -9   5   1       12.97       -1.29      7.50 o 
  -8   5   1      112.61      118.02     28.47 o 
  -7   5   1       40.76       30.54      7.31 o 
  -6   5   1        0.31       -0.68      8.25 o 
  -5   5   1       12.53        7.19      7.14 o 
  -4   5   1       32.56       32.91      9.21 o 
  -3   5   1      215.99      241.61     21.30 o 
  -2   5   1      342.75      384.00     24.94 o 
  -1   5   1       59.31       83.52      9.85 o 
   0   5   1        0.78       -3.65      6.64 o 
   1   5   1      342.56      360.83     29.84 o 
   2   5   1       70.77       72.50     13.01 o 
   3   5   1        0.20       -4.40      5.98 o 
   4   5   1      317.64      313.83     18.78 o 
   5   5   1        4.14        3.97      6.74 o 
   6   5   1      359.38      329.11     53.12 o 
   7   5   1       19.95       15.52      9.68 o 
   8   5   1        2.12        2.85      8.66 o 
   9   5   1        1.78        3.36      8.03 o 
  10   5   1       15.23       16.06     10.09 o 
  11   5   1        0.16       -7.76     13.84 o 
  12   5   1        0.06       14.35     16.23 o 
 -10   6   1        0.11        9.97     14.99 o 
  -9   6   1        1.19        7.65     15.09 o 
  -8   6   1        0.00       14.93     13.70 o 
  -7   6   1       53.47       48.99     22.39 o 
  -6   6   1       14.80       18.57     13.10 o 
  -5   6   1        0.09       -1.38      7.76 o 
  -4   6   1        0.60       -1.37      8.60 o 
  -3   6   1        1.87       10.25      8.24 o 
  -2   6   1       46.60       33.07      9.88 o 
  -1   6   1       21.68       29.32      9.01 o 
   0   6   1       84.80       94.51     15.86 o 
   1   6   1       15.32       24.51      9.46 o 
   2   6   1       16.78       10.10      8.32 o 
   3   6   1      191.40      180.47     30.96 o 
   4   6   1       13.05       13.28      7.13 o 
   5   6   1       37.15       32.15      8.94 o 
   6   6   1        2.81       -4.04      8.98 o 
   7   6   1       67.33       53.36     19.39 o 
   8   6   1       65.81       37.15     15.38 o 
   9   6   1       10.81        1.81     14.83 o 
  -4   7   1       29.32       41.18     19.64 o 
  -3   7   1        9.17       -8.09     15.66 o 
  -2   7   1        1.57       12.68     10.92 o 
  -1   7   1        7.07        4.68     10.32 o 
   0   7   1        4.19        2.51      8.60 o 
   1   7   1       24.90       17.42     11.23 o 
   2   7   1        0.01        4.28     10.87 o 
   3   7   1       16.03       32.61     15.81 o 
   4   7   1       22.69       19.16     25.84 o 
 -18   0   2      111.50       40.38     25.87 o 
 -16   0   2      169.08      194.03     35.74 o 
 -14   0   2      302.77      275.81     25.87 o 
 -12   0   2       95.86       91.19     67.06 o 
 -10   0   2      117.13      118.19      9.03 o 
  -8   0   2      414.02      429.23     16.15 o 
  -6   0   2      306.45      300.07     12.02 o 
  -4   0   2        6.76        2.91      3.95 o 
  -2   0   2      192.26      144.24      5.86 o 
   2   0   2     1312.98     1173.00     50.50 o 
   4   0   2     3981.73     4043.40    167.93 o 
   6   0   2       25.66       28.82      6.53 o 
   8   0   2        1.93        2.41      5.14 o 
  10   0   2      367.77      324.80     25.27 o 
  12   0   2      333.40      253.75     24.27 o 
  14   0   2       65.11       23.91     14.56 o 
  16   0   2       15.96        0.23     12.29 o 
 -18   1   2        0.15       -4.24     11.61 o 
 -17   1   2       33.22       11.28     13.17 o 
 -16   1   2        3.60       12.69     10.77 o 
 -15   1   2        2.63       -2.22      6.81 o 
 -14   1   2      157.74      157.16     13.95 o 
 -13   1   2      285.99      312.17     18.90 o 
 -12   1   2       16.16       13.19      5.29 o 
 -11   1   2       28.99       18.43      6.02 o 
 -10   1   2      520.91      496.71     16.86 o 
  -9   1   2      305.01      353.08     12.48 o 
  -8   1   2      172.23      179.66      7.47 o 
  -7   1   2       21.77       22.99      3.09 o 
  -6   1   2       14.19       14.79      3.39 o 
  -5   1   2      176.39      154.94      5.84 o 
  -4   1   2      400.95      370.94     11.12 o 
  -3   1   2      360.50      334.85     10.61 o 
  -2   1   2     1072.08      904.05     21.91 o 
  -1   1   2       43.13       46.00      4.19 o 
   0   1   2     5896.29     6360.33    207.60 o 
   1   1   2        0.03        0.87      4.40 o 
   2   1   2     5804.17     5919.67    229.43 o 
   3   1   2      531.66      485.95     17.06 o 
   4   1   2     1539.95     1527.60     43.70 o 
   5   1   2      749.79      736.54     22.68 o 
   6   1   2      564.19      547.43     16.28 o 
   7   1   2      656.71      596.34     23.25 o 
   8   1   2      682.15      609.76     28.24 o 
   9   1   2      240.03      228.54     14.36 o 
  10   1   2        5.77        4.40     10.48 o 
  11   1   2        4.46       -7.46      9.41 o 
  12   1   2        0.91       -2.61     10.36 o 
  13   1   2       52.17       19.56     11.08 o 
  14   1   2       60.89       64.56     17.48 o 
  15   1   2        1.98        3.79      9.70 o 
  16   1   2        3.72       16.17     14.43 o 
  17   1   2        0.15        1.51     12.09 o 
 -18   2   2        6.89       16.94     22.87 o 
 -17   2   2        0.57       16.90     13.27 o 
 -16   2   2       13.04       20.90     13.89 o 
 -15   2   2       21.70       18.04     11.69 o 
 -14   2   2       40.26       30.78     11.07 o 
 -13   2   2        0.84        4.74     11.09 o 
 -12   2   2       61.39       67.86     14.24 o 
 -11   2   2      646.09      554.36     25.17 o 
 -10   2   2        0.13        4.93      6.90 o 
  -9   2   2       62.92       47.84      5.26 o 
  -8   2   2       15.67       29.12      4.09 o 
  -7   2   2       12.21       15.30      3.49 o 
  -6   2   2      872.06      870.17     20.23 o 
  -5   2   2       10.76       24.75      5.07 o 
  -4   2   2       33.84       35.47      3.60 o 
  -3   2   2     1895.55     1918.23     49.46 o 
  -2   2   2       27.91       30.55      3.81 o 
  -1   2   2      755.12      691.63     15.55 o 
   0   2   2      113.11      111.46      5.92 o 
   1   2   2      224.74      209.21      8.37 o 
   2   2   2      636.71      654.31     22.46 o 
   3   2   2        7.08        8.48      5.49 o 
   4   2   2       90.32       84.41      9.16 o 
   5   2   2      692.81      695.14     24.73 o 
   6   2   2      741.04      648.76     23.66 o 
   7   2   2       65.77       65.36      8.36 o 
   8   2   2      137.76      150.13     14.96 o 
   9   2   2      595.74      521.86     48.51 o 
  10   2   2      903.73      834.07     47.05 o 
  11   2   2      134.74      170.15     25.08 o 
  12   2   2       32.89       27.93     11.79 o 
  13   2   2        2.32        3.57     10.75 o 
  14   2   2       21.18        8.06     18.50 o 
  15   2   2        0.41        9.96     10.57 o 
  16   2   2       19.20       12.12     13.88 o 
 -17   3   2       40.82       42.47     20.24 o 
 -16   3   2        0.06       23.75     14.95 o 
 -15   3   2        0.53        0.64     16.18 o 
 -14   3   2        8.27        7.24     11.24 o 
 -13   3   2       12.06       16.14     11.73 o 
 -12   3   2       90.94       77.55     21.70 o 
 -11   3   2      195.08      168.27     36.55 o 
 -10   3   2        0.39        3.24      6.95 o 
  -9   3   2       12.50       10.43      9.07 o 
  -8   3   2       11.18        6.18      2.90 o 
  -7   3   2      143.45      138.40     12.03 o 
  -6   3   2        1.21       -0.60      2.79 o 
  -5   3   2      448.85      485.38     21.49 o 
  -4   3   2        3.07       -0.06      3.00 o 
  -3   3   2      102.26      127.14      7.15 o 
  -2   3   2       53.14       49.22      4.57 o 
  -1   3   2       26.06       32.33      5.64 o 
   0   3   2       11.94        7.85      2.93 o 
   1   3   2        0.07       -1.00      2.85 o 
   2   3   2       44.09       39.54      4.11 o 
   3   3   2      187.86      193.37      9.12 o 
   4   3   2       36.48       23.99      5.60 o 
   5   3   2       41.26       44.66      9.51 o 
   6   3   2      205.78      187.83     13.84 o 
   7   3   2        0.48       -0.47      9.22 o 
   8   3   2       89.42       68.59     20.31 o 
   9   3   2      763.30      747.72     48.90 o 
  10   3   2        2.24        5.97     14.23 o 
  11   3   2      393.64      407.66     52.59 o 
  12   3   2        0.32       17.69     12.28 o 
  13   3   2      118.98      114.77     22.27 o 
  14   3   2        5.61        6.18     12.92 o 
  15   3   2       37.50        6.22     18.29 o 
 -15   4   2       24.55        9.27     15.14 o 
 -14   4   2       10.93        2.83     13.99 o 
 -13   4   2       30.43       51.91     19.79 o 
 -12   4   2       16.93       14.36     14.64 o 
 -11   4   2      104.10      115.51     19.09 o 
 -10   4   2       48.64       49.90      9.63 o 
  -9   4   2        4.65       10.13      4.88 o 
  -8   4   2       44.17       34.31     10.21 o 
  -7   4   2       53.29       41.81      6.37 o 
  -6   4   2       89.76       91.86     15.71 o 
  -5   4   2        7.42       -1.04      4.50 o 
  -4   4   2        9.31       13.02      3.91 o 
  -3   4   2       59.20       78.62      9.73 o 
  -2   4   2       15.93       16.06      3.64 o 
  -1   4   2       22.86       26.00      4.82 o 
   0   4   2       30.02       42.72      6.20 o 
   1   4   2       38.81       34.39      7.67 o 
   2   4   2      105.91      100.27     10.17 o 
   3   4   2        1.92       -2.25      3.96 o 
   4   4   2       15.33       16.18      5.26 o 
   5   4   2      973.21      913.19     53.48 o 
   6   4   2       92.86       99.02     10.56 o 
   7   4   2      233.88      202.87     27.24 o 
   8   4   2      192.44      181.95     16.85 o 
   9   4   2       88.20       76.62     42.80 o 
  10   4   2        9.71       13.08     10.93 o 
  11   4   2        1.80       -3.61     12.90 o 
  12   4   2       11.33       17.76     19.21 o 
  13   4   2        0.33       -5.18     16.69 o 
  14   4   2        5.10       13.58     14.73 o 
 -13   5   2        7.46       -9.07     17.78 o 
 -12   5   2       19.01       30.71     17.87 o 
 -11   5   2       41.92       66.04     17.45 o 
 -10   5   2        9.39       19.80     17.85 o 
  -9   5   2       61.49       95.05     19.17 o 
  -8   5   2        1.87        8.24      7.62 o 
  -7   5   2        0.01       -0.44      5.56 o 
  -6   5   2        0.11       -1.99     11.03 o 
  -5   5   2        0.19       -6.79      6.89 o 
  -4   5   2        6.45       15.53      7.48 o 
  -3   5   2      142.88      156.86     20.08 o 
  -2   5   2        4.01       -6.77      9.14 o 
  -1   5   2      519.09      565.33     60.48 o 
   0   5   2      476.38      554.04     50.09 o 
   1   5   2      108.91      103.52     10.56 o 
   2   5   2       36.38       55.91      8.42 o 
   3   5   2        0.08        4.86      8.55 o 
   4   5   2      133.50      138.13     19.18 o 
   5   5   2       70.65       82.01     24.92 o 
   6   5   2       47.90       45.32     20.36 o 
   7   5   2        0.21       -3.83      9.00 o 
   8   5   2       27.13       17.18      9.76 o 
   9   5   2       10.74        8.85     11.55 o 
  10   5   2        0.84       22.50      9.60 o 
  11   5   2        3.02      -12.05     13.97 o 
  12   5   2        1.06       -4.55     14.42 o 
 -10   6   2        3.57        7.14     13.80 o 
  -9   6   2       46.57       43.01     19.73 o 
  -8   6   2       46.05       18.95     16.91 o 
  -7   6   2       50.94       34.48     15.91 o 
  -6   6   2        4.71      -13.93     13.93 o 
  -5   6   2        0.45        3.92     11.19 o 
  -4   6   2        0.42        2.00      7.79 o 
  -3   6   2        4.71        7.29      8.52 o 
  -2   6   2       14.74       10.93      7.86 o 
  -1   6   2        1.26        4.02      7.32 o 
   0   6   2       69.13       70.89     12.09 o 
   1   6   2       38.84       42.11     10.56 o 
   2   6   2        0.72       -3.56      7.57 o 
   3   6   2        7.53        5.32      7.01 o 
   4   6   2       89.66       60.87     11.05 o 
   5   6   2       22.23       17.05      9.49 o 
   6   6   2        0.60       10.96      9.73 o 
   7   6   2        8.99        9.40     10.41 o 
   8   6   2        1.91       -6.26     14.33 o 
   9   6   2        2.40        0.48     14.58 o 
  -5   7   2        0.40       29.52     29.47 o 
  -4   7   2       10.79       30.45     15.80 o 
  -3   7   2        0.02       13.08     14.88 o 
  -2   7   2        2.29      -15.89     15.89 o 
  -1   7   2        0.03        0.01      9.70 o 
   0   7   2        8.62       21.54     11.53 o 
   1   7   2        0.17       -0.65      9.39 o 
   2   7   2       42.88       29.38     14.66 o 
   3   7   2        2.39       25.69     12.57 o 
 -17   0   3      278.06      226.90     39.88 o 
 -15   0   3      460.86      516.36     38.74 o 
 -13   0   3      223.32      353.65     26.06 o 
 -11   0   3        2.67        2.13      5.20 o 
  -9   0   3      384.71      377.06     18.05 o 
  -7   0   3       84.21       87.90      8.25 o 
  -5   0   3        2.97        5.35      4.55 o 
  -3   0   3     6165.70     6051.27    209.81 o 
  -1   0   3     3154.11     3002.11    172.76 o 
   1   0   3     6059.81     5786.92    659.68 o 
   3   0   3        0.97       -5.33      5.33 o 
   5   0   3     2105.82     2161.45     87.19 o 
   7   0   3       23.19       36.84      7.07 o 
   9   0   3      131.60      134.91     16.79 o 
  11   0   3       42.50       10.35     12.33 o 
  13   0   3      100.33       66.21     17.19 o 
  15   0   3       17.23        1.08     14.15 o 
  17   0   3       20.95        6.05     16.50 o 
 -18   1   3       56.40       47.95     13.50 o 
 -17   1   3       37.63       45.27     15.44 o 
 -16   1   3       28.97       26.43     11.44 o 
 -15   1   3       25.88       42.31      9.53 o 
 -14   1   3       26.90       29.30      7.85 o 
 -13   1   3      148.37      199.10     13.00 o 
 -12   1   3      608.88      596.96     21.39 o 
 -11   1   3       13.63       11.67      5.36 o 
 -10   1   3      305.92      334.86     16.15 o 
  -9   1   3       73.36       75.76      5.00 o 
  -8   1   3        0.71       19.96      4.43 o 
  -7   1   3        6.19        6.58      3.23 o 
  -6   1   3      345.31      350.28      9.49 o 
  -5   1   3        0.13        6.98      3.85 o 
  -4   1   3      687.94      641.16     18.87 o 
  -3   1   3      884.77      837.68     24.04 o 
  -2   1   3     5022.77     4683.37    148.23 o 
  -1   1   3      877.04      758.68     20.38 o 
   0   1   3        0.46        0.60      3.74 o 
   1   1   3      239.04      226.88     10.36 o 
   2   1   3     2792.46     2725.43     94.57 o 
   3   1   3        3.45       -5.14      5.14 o 
   4   1   3       63.14       75.60      6.24 o 
   5   1   3     1714.39     1710.81     52.49 o 
   6   1   3      391.37      410.80     15.78 o 
   7   1   3        9.23       10.94      5.84 o 
   8   1   3        6.54       14.73      9.97 o 
   9   1   3       18.49       17.68      9.88 o 
  10   1   3       51.60       44.26     11.11 o 
  11   1   3       18.01        6.96     10.79 o 
  12   1   3       44.18       47.35     13.02 o 
  13   1   3      164.76      175.85     25.01 o 
  14   1   3        9.46       14.17     13.35 o 
  15   1   3        7.59       -2.59      9.31 o 
  16   1   3        1.19       17.69     12.75 o 
 -18   2   3       10.96       16.97     14.91 o 
 -17   2   3        1.99        2.29     11.64 o 
 -16   2   3       10.77        1.49     10.59 o 
 -15   2   3      146.22      140.06     19.83 o 
 -14   2   3       13.08       23.52     11.00 o 
 -13   2   3       52.52       67.27     28.18 o 
 -12   2   3        0.53       -1.18      7.78 o 
 -11   2   3      160.42      125.47     12.89 o 
 -10   2   3        7.58       12.19      6.14 o 
  -9   2   3      172.36      149.14     11.21 o 
  -8   2   3      230.24      207.19     15.27 o 
  -7   2   3        6.25        3.09      4.76 o 
  -6   2   3        2.05        1.09      2.43 o 
  -5   2   3        3.67        4.51      1.91 o 
  -4   2   3        8.00        7.57      3.01 o 
  -3   2   3     1311.52     1269.14     30.03 o 
  -2   2   3      344.56      347.53      9.86 o 
  -1   2   3     1918.57     1819.96     49.68 o 
   0   2   3      268.21      280.34     10.00 o 
   1   2   3        0.07        4.40      3.81 o 
   2   2   3       12.26       11.47      4.87 o 
   3   2   3       32.13       27.24      5.99 o 
   4   2   3        4.71        8.31      4.90 o 
   5   2   3      149.96      158.23     11.78 o 
   6   2   3      793.01      719.10     54.52 o 
   7   2   3      221.23      194.20     25.97 o 
   8   2   3       82.15       83.03     12.88 o 
   9   2   3     1150.72     1027.27     69.62 o 
  10   2   3      119.16      117.51     15.38 o 
  11   2   3       41.63       54.65     13.88 o 
  12   2   3        0.23       10.30     10.85 o 
  13   2   3      103.80      170.93     32.11 o 
  14   2   3       33.84        8.75     12.47 o 
  15   2   3       49.48       62.67     17.17 o 
  16   2   3        0.15        7.41     12.25 o 
 -17   3   3        7.32       13.29     15.39 o 
 -16   3   3       28.16       20.10     14.42 o 
 -15   3   3        0.49        9.16     11.79 o 
 -14   3   3        0.67       17.37     10.15 o 
 -13   3   3       35.63       12.52     13.97 o 
 -12   3   3      135.38      133.75     18.40 o 
 -11   3   3        0.01       -1.08     10.50 o 
 -10   3   3       86.81      110.23     14.16 o 
  -9   3   3       35.45       31.77      7.32 o 
  -8   3   3        0.47        3.30      6.10 o 
  -7   3   3       31.34       17.60      4.96 o 
  -6   3   3      177.44      173.01     12.79 o 
  -5   3   3      220.73      235.77     11.18 o 
  -4   3   3      734.97      792.73     26.86 o 
  -3   3   3       34.68       45.66      4.74 o 
  -2   3   3     1606.48     1757.85     47.21 o 
  -1   3   3        0.07       -0.53      2.53 o 
   0   3   3       12.36       12.02      3.73 o 
   1   3   3       42.12       50.15      5.05 o 
   2   3   3      596.96      662.16     22.28 o 
   3   3   3       15.06       20.45      5.63 o 
   4   3   3       84.23       86.75      9.66 o 
   5   3   3       48.48       44.04      9.25 o 
   6   3   3      181.15      184.23     18.54 o 
   7   3   3      102.11      116.33     15.75 o 
   8   3   3     1255.87     1315.77     78.69 o 
   9   3   3        1.10       -1.47     10.72 o 
  10   3   3       55.62       48.72     17.79 o 
  11   3   3        0.01       10.14     11.92 o 
  12   3   3      122.73      120.89     19.37 o 
  13   3   3        0.30       -2.76     12.20 o 
  14   3   3       28.43        3.86     13.63 o 
  15   3   3       12.47        3.27     13.98 o 
 -15   4   3      138.05      115.17     23.97 o 
 -14   4   3       16.25       15.84     17.68 o 
 -13   4   3      132.40      144.98     26.87 o 
 -12   4   3      107.11      131.07     33.05 o 
 -11   4   3        6.67       51.16     14.26 o 
 -10   4   3       47.49       28.95     13.26 o 
  -9   4   3      104.33      124.35     19.44 o 
  -8   4   3        7.35        1.88      3.66 o 
  -7   4   3        1.25       -1.77      3.42 o 
  -6   4   3        2.68        0.57      4.44 o 
  -5   4   3        2.58       12.19      4.32 o 
  -4   4   3        0.83        7.97      4.16 o 
  -3   4   3       64.73       66.96      5.86 o 
  -2   4   3      250.78      238.06     18.13 o 
  -1   4   3      267.01      279.01     15.10 o 
   0   4   3        0.25       -2.63      2.69 o 
   1   4   3        0.02        4.60      3.28 o 
   2   4   3       11.04       10.38      4.18 o 
   3   4   3       75.81       55.75      9.26 o 
   4   4   3        3.24       -1.80      4.85 o 
   5   4   3       25.65       22.89      7.04 o 
   6   4   3       23.73       33.43      8.14 o 
   7   4   3       21.07        5.32      8.50 o 
   8   4   3      170.42      144.07     18.80 o 
   9   4   3      118.60      132.14     48.66 o 
  10   4   3        1.25       -3.15     10.19 o 
  11   4   3       23.17        9.16     13.58 o 
  12   4   3       18.96       28.66     16.83 o 
  13   4   3        2.43        0.51     12.71 o 
  14   4   3        5.14        7.93     25.61 o 
 -13   5   3       26.50       22.75     20.61 o 
 -12   5   3       99.64      100.69     23.41 o 
 -11   5   3       36.99       28.08     17.67 o 
 -10   5   3        0.44       -2.59     13.34 o 
  -9   5   3        2.36       12.36     12.46 o 
  -8   5   3       15.39       46.89     29.65 o 
  -7   5   3        1.27       -1.01     12.00 o 
  -6   5   3       18.77       17.94      7.57 o 
  -5   5   3        1.47        2.86      6.08 o 
  -4   5   3       20.65       30.79     12.96 o 
  -3   5   3       24.38       22.18      8.72 o 
  -2   5   3       43.97       52.28     10.44 o 
  -1   5   3        4.00       -0.69      6.89 o 
   0   5   3      290.56      363.41     31.63 o 
   1   5   3        1.07       -0.61      5.81 o 
   2   5   3        2.17       -0.93      5.87 o 
   3   5   3       64.56       73.03     10.58 o 
   4   5   3        0.92        8.94     10.74 o 
   5   5   3       10.78       23.95     10.38 o 
   6   5   3      165.15      149.99     28.08 o 
   7   5   3        2.80       -3.95      8.81 o 
   8   5   3        6.61       11.08     10.57 o 
   9   5   3       41.30       23.12     12.34 o 
  10   5   3       16.63        3.45     10.03 o 
  11   5   3       10.23        6.45     12.49 o 
 -10   6   3        1.41        7.24     13.10 o 
  -9   6   3        0.04       30.51     18.20 o 
  -8   6   3       14.36       10.20     12.30 o 
  -7   6   3       16.87       41.62     22.85 o 
  -6   6   3        4.18       25.38     19.13 o 
  -5   6   3        3.54        6.46     11.31 o 
  -4   6   3        0.13       -4.40      9.22 o 
  -3   6   3       39.48       22.60      9.47 o 
  -2   6   3       88.92       92.87     26.01 o 
  -1   6   3       22.46       24.01      9.48 o 
   0   6   3        3.81        0.05      7.79 o 
   1   6   3       91.21       87.21     12.45 o 
   2   6   3        0.49       10.29      6.60 o 
   3   6   3        5.53       19.09      8.64 o 
   4   6   3      129.55      103.26     17.52 o 
   5   6   3       15.56        2.20      7.80 o 
   6   6   3        1.43       -0.92      7.87 o 
   7   6   3        0.62        4.96     12.79 o 
   8   6   3        1.49       -0.55      8.41 o 
  -4   7   3        5.00       12.44     14.97 o 
  -3   7   3        0.02        3.24     15.65 o 
  -2   7   3       39.31       36.07     19.38 o 
  -1   7   3       13.14       17.38     10.90 o 
   0   7   3        3.49        6.28     10.93 o 
   1   7   3       42.20       51.25     12.78 o 
   2   7   3        4.51        8.13     11.00 o 
 -18   0   4        1.23       11.16     27.20 o 
 -16   0   4      145.65      177.97     25.56 o 
 -14   0   4      117.04      144.60     15.99 o 
 -12   0   4      373.66      397.42     24.23 o 
 -10   0   4       28.63       75.06     33.70 o 
  -8   0   4      103.16      121.77      8.95 o 
  -6   0   4      493.95      472.11     15.90 o 
  -4   0   4      825.02      862.94     24.87 o 
  -2   0   4     9656.44     8687.73    609.39 o 
   0   0   4     2988.68     2948.73    118.45 o 
   2   0   4       53.95       52.78      7.33 o 
   4   0   4      416.75      430.43     21.12 o 
   6   0   4      177.08      159.89     13.80 o 
   8   0   4        1.09        4.40     10.62 o 
  10   0   4      274.58      266.15     24.99 o 
  12   0   4       27.12        6.40     14.87 o 
  14   0   4        5.51       16.75     14.07 o 
  16   0   4       11.86       -1.18     21.12 o 
 -18   1   4       45.46       45.83     23.51 o 
 -17   1   4       20.01       34.45     14.38 o 
 -16   1   4        7.12        8.31      9.93 o 
 -15   1   4        7.47        4.45      8.64 o 
 -14   1   4      100.21       97.35     10.20 o 
 -13   1   4       51.65       56.12      9.10 o 
 -12   1   4      107.15      116.80     11.31 o 
 -11   1   4      112.93      123.73     12.01 o 
 -10   1   4      150.77      164.36     12.85 o 
  -9   1   4      792.69      811.12     30.00 o 
  -8   1   4      594.80      605.86     15.54 o 
  -7   1   4        0.87        3.04      3.20 o 
  -6   1   4      753.73      745.16     21.24 o 
  -5   1   4       15.28       14.83      4.73 o 
  -4   1   4      536.01      504.15     14.23 o 
  -3   1   4     1520.67     1426.46     42.16 o 
  -2   1   4      760.38      687.93     22.67 o 
  -1   1   4     2893.01     2713.52     79.57 o 
   0   1   4      593.06      561.63     17.98 o 
   1   1   4     2567.14     2527.72     81.27 o 
   2   1   4     1015.87      913.54     35.42 o 
   3   1   4      323.72      325.09     13.49 o 
   4   1   4     1053.11      950.46     28.65 o 
   5   1   4       72.96       88.47      7.35 o 
   6   1   4       29.13       38.95      7.33 o 
   7   1   4       42.58       35.69     10.54 o 
   8   1   4        8.79        9.17      8.33 o 
   9   1   4        0.88        6.49      8.57 o 
  10   1   4       91.65       75.19     14.92 o 
  11   1   4        1.06        3.67     10.70 o 
  12   1   4        0.07        0.05      8.61 o 
  13   1   4       26.64       20.01     11.84 o 
  14   1   4        8.02        4.07     15.51 o 
  15   1   4       34.15       22.51     13.53 o 
  16   1   4       40.85       23.44     14.11 o 
 -18   2   4        1.14        2.71     12.19 o 
 -17   2   4        7.01        3.25     12.71 o 
 -16   2   4       91.64      101.87     19.16 o 
 -15   2   4        6.15       -0.96     11.49 o 
 -14   2   4       36.55       21.51     10.77 o 
 -13   2   4      204.82      204.40     16.78 o 
 -12   2   4      552.50      554.16     27.37 o 
 -11   2   4       78.84       99.01     11.15 o 
 -10   2   4       28.09       25.71      7.35 o 
  -9   2   4       66.48       75.22      7.85 o 
  -8   2   4       19.20       41.57      8.22 o 
  -7   2   4      128.02      150.18      8.63 o 
  -6   2   4        5.31        9.69      4.03 o 
  -5   2   4       65.85      103.68      8.92 o 
  -4   2   4      199.32      198.53      7.19 o 
  -3   2   4       47.15       49.74      3.76 o 
  -2   2   4      422.53      406.60     11.82 o 
  -1   2   4       61.33       80.30      6.82 o 
   0   2   4      956.94     1139.12     33.16 o 
   1   2   4       73.87       91.29      8.25 o 
   2   2   4     2748.43     3035.80    103.63 o 
   3   2   4      548.39      588.61     32.49 o 
   4   2   4       38.91       41.79      7.92 o 
   5   2   4       79.65       82.49      9.61 o 
   6   2   4      646.84      512.69     39.49 o 
   7   2   4      332.34      298.76     25.35 o 
   8   2   4       63.30      116.25     14.97 o 
   9   2   4      104.19      113.19     14.56 o 
  10   2   4       57.27       55.14     11.87 o 
  11   2   4        1.82       -8.39     10.22 o 
  12   2   4      138.39      132.75     32.71 o 
  13   2   4        0.08       12.53     12.24 o 
  14   2   4      140.05      159.08     21.25 o 
  15   2   4       85.98       61.38     16.48 o 
 -17   3   4       30.97       24.32     15.82 o 
 -16   3   4        7.15       11.99     14.48 o 
 -15   3   4      120.61      102.06     44.82 o 
 -14   3   4        4.99       -6.78     11.52 o 
 -13   3   4      158.83      152.52     19.81 o 
 -12   3   4      158.60      153.63     24.39 o 
 -11   3   4       21.12       17.53      4.87 o 
 -10   3   4        4.48       -0.91      7.91 o 
  -9   3   4        3.08        0.58      3.11 o 
  -8   3   4        5.05       14.81      5.87 o 
  -7   3   4       57.37       54.01      6.52 o 
  -6   3   4        2.89        4.40      5.38 o 
  -5   3   4       36.17       42.86      7.22 o 
  -4   3   4      146.48      133.83      7.17 o 
  -3   3   4        8.26        7.38      3.25 o 
  -2   3   4      257.55      258.97      9.08 o 
  -1   3   4      870.58      936.15     38.14 o 
   0   3   4        0.50       -0.04      3.82 o 
   1   3   4     1548.85     1773.60     52.87 o 
   2   3   4      123.01      119.88      8.08 o 
   3   3   4       59.22       78.84      7.44 o 
   4   3   4       40.51       40.63      8.49 o 
   5   3   4      124.94      103.85     16.17 o 
   6   3   4        0.75       -4.42      8.42 o 
   7   3   4     1039.55     1245.83     78.42 o 
   8   3   4      277.60      391.67     28.95 o 
   9   3   4       23.77        2.19      9.88 o 
  10   3   4       31.69       55.25     20.73 o 
  11   3   4      269.68      286.91     31.69 o 
  12   3   4        0.41        4.29     14.28 o 
  13   3   4       92.38       64.53     22.22 o 
  14   3   4        1.34       -4.45     15.05 o 
 -15   4   4        3.02        4.98     12.03 o 
 -14   4   4       15.45       36.71     16.54 o 
 -13   4   4       80.03       93.31     21.02 o 
 -12   4   4      476.27      490.23     59.11 o 
 -11   4   4      329.18      340.86     52.37 o 
 -10   4   4       76.99       76.48     16.18 o 
  -9   4   4        3.24        2.74     12.51 o 
  -8   4   4       15.28       22.53     11.52 o 
  -7   4   4       56.44       49.10      6.61 o 
  -6   4   4       51.34       67.60     10.76 o 
  -5   4   4       28.40       38.78      5.23 o 
  -4   4   4       49.30       50.54      8.23 o 
  -3   4   4       44.72       44.79      4.74 o 
  -2   4   4       12.78       11.33      3.80 o 
  -1   4   4      108.05       96.72      7.35 o 
   0   4   4        0.88       -0.38      4.70 o 
   1   4   4        4.25        2.22      4.81 o 
   2   4   4      344.63      366.59     17.52 o 
   3   4   4      283.81      282.59     25.09 o 
   4   4   4       45.97       35.68      9.32 o 
   5   4   4       17.77       11.39      6.57 o 
   6   4   4       58.06       29.46     10.24 o 
   7   4   4      174.21      191.00     24.11 o 
   8   4   4       56.89       80.66     29.66 o 
   9   4   4        3.46        0.89      9.93 o 
  10   4   4        0.64       18.87     14.44 o 
  11   4   4       12.60       18.27     15.89 o 
  12   4   4       57.11       38.32     19.36 o 
  13   4   4       10.07       12.34     15.57 o 
 -13   5   4        0.38       -6.16     14.66 o 
 -12   5   4       20.84       28.15     20.82 o 
 -11   5   4        0.06        0.84     13.60 o 
 -10   5   4       13.80        4.93     16.35 o 
  -9   5   4       64.33       32.03     25.36 o 
  -8   5   4        1.76       12.88     13.56 o 
  -7   5   4        5.74       21.24     25.31 o 
  -6   5   4       45.71       31.11     12.39 o 
  -5   5   4        6.08       13.59      8.94 o 
  -4   5   4       46.03       28.56      8.03 o 
  -3   5   4       23.17       20.31      7.37 o 
  -2   5   4        3.06       -1.87      5.56 o 
  -1   5   4       62.97       54.90      8.47 o 
   0   5   4        7.82        8.35      6.59 o 
   1   5   4        2.94        1.24      6.72 o 
   2   5   4       44.59       42.54      9.93 o 
   3   5   4       24.72       72.03     23.89 o 
   4   5   4       28.02        9.75     10.30 o 
   5   5   4        6.39       15.96      8.51 o 
   6   5   4        0.07       -2.29      9.65 o 
   7   5   4       11.14        2.09     11.31 o 
   8   5   4        7.41       12.57     11.41 o 
   9   5   4       58.72       68.55     30.89 o 
  10   5   4       51.79       43.85     13.11 o 
  11   5   4        6.63        4.59     10.74 o 
 -10   6   4        1.91        9.63     13.48 o 
  -9   6   4       16.43       16.25     17.99 o 
  -8   6   4        1.98       14.51     20.12 o 
  -7   6   4        2.49        5.21     16.26 o 
  -6   6   4       19.97       21.15     18.33 o 
  -5   6   4        0.81       54.38     55.14 o 
  -4   6   4       45.50       38.02     31.39 o 
  -3   6   4       26.25       15.31     10.03 o 
  -2   6   4       20.00       17.81     10.53 o 
  -1   6   4      171.83      169.19     46.51 o 
   0   6   4        0.31        2.28      7.90 o 
   1   6   4        0.59        2.29      8.33 o 
   2   6   4       13.18        9.48      7.30 o 
   3   6   4        2.91        7.76      7.69 o 
   4   6   4       12.88       20.24      7.67 o 
   5   6   4        7.41        0.33      9.56 o 
   6   6   4        0.47       -0.71     10.16 o 
   7   6   4       26.22        4.13     10.70 o 
   8   6   4        4.76        9.89     11.39 o 
  -4   7   4        3.18      -14.67     17.47 o 
  -3   7   4       84.46       63.65     23.59 o 
  -2   7   4        2.91       -3.07     16.22 o 
  -1   7   4        9.85       -4.79     13.49 o 
   0   7   4       27.15       18.55     12.71 o 
   1   7   4       47.64       47.34     17.05 o 
 -19   0   5        5.59        8.10     21.31 o 
 -17   0   5      256.95      249.27     37.55 o 
 -15   0   5      257.31      289.25     39.73 o 
 -13   0   5      974.91     1093.06     57.85 o 
 -11   0   5      266.58      242.22     16.94 o 
  -9   0   5      564.49      568.83     21.33 o 
  -7   0   5        4.86       10.77      5.35 o 
  -5   0   5     1057.15     1193.03     36.59 o 
  -3   0   5      901.88      817.81     34.28 o 
  -1   0   5      965.86      978.57     63.99 o 
   1   0   5        9.37        0.57      5.60 o 
   3   0   5       88.12      102.28     16.29 o 
   5   0   5       33.78       44.24      9.22 o 
   7   0   5      508.38      483.56     33.22 o 
   9   0   5       38.93       27.96     13.32 o 
  11   0   5       83.57       88.49     22.75 o 
  13   0   5       99.83       88.14     19.59 o 
  15   0   5        1.18      -18.39     28.67 o 
 -18   1   5       37.01       36.97     21.90 o 
 -17   1   5        3.45       -2.33      8.78 o 
 -16   1   5      153.72      165.46     18.08 o 
 -15   1   5      270.18      314.57     21.49 o 
 -14   1   5       43.06       48.91      7.60 o 
 -13   1   5      288.14      286.87     18.30 o 
 -12   1   5      380.13      379.39     20.42 o 
 -11   1   5      273.91      286.19     19.55 o 
 -10   1   5      192.06      204.90     10.23 o 
  -9   1   5       61.56       74.30      6.46 o 
  -8   1   5       84.81       86.41      6.20 o 
  -7   1   5      209.41      210.65      6.84 o 
  -6   1   5        0.00       -0.14      3.49 o 
  -5   1   5      327.35      390.45     10.87 o 
  -4   1   5      174.60      159.60      7.02 o 
  -3   1   5     1115.68     1051.84     32.45 o 
  -2   1   5      943.55      831.91     24.56 o 
  -1   1   5      222.40      202.61     11.01 o 
   0   1   5      154.69      171.15      9.39 o 
   1   1   5      756.81      708.89     29.08 o 
   2   1   5       19.76       27.12      7.37 o 
   3   1   5      370.87      366.21     13.56 o 
   4   1   5     1341.42     1246.67     39.00 o 
   5   1   5      436.32      449.61     28.21 o 
   6   1   5       39.16       29.18     10.43 o 
   7   1   5       44.02       44.40      9.29 o 
   8   1   5       67.19       73.42     13.64 o 
   9   1   5       21.10       23.80     11.46 o 
  10   1   5        7.32        4.01     12.09 o 
  11   1   5        5.06       10.87     10.98 o 
  12   1   5       11.91       11.89      9.97 o 
  13   1   5       90.47      108.00     17.47 o 
  14   1   5       12.29       20.99     13.65 o 
  15   1   5       14.22       16.17     14.22 o 
 -18   2   5      125.18      125.70     22.89 o 
 -17   2   5        3.60       -0.32     11.13 o 
 -16   2   5        8.00       -8.77     10.69 o 
 -15   2   5        0.50       21.51     10.59 o 
 -14   2   5       36.96       34.67     11.31 o 
 -13   2   5       17.05       28.33     10.59 o 
 -12   2   5       59.64       68.00     11.77 o 
 -11   2   5       36.21       52.91      9.51 o 
 -10   2   5      373.70      420.35     25.44 o 
  -9   2   5       14.16        2.90      5.18 o 
  -8   2   5       13.12       30.71      6.63 o 
  -7   2   5       58.20       72.21      6.42 o 
  -6   2   5      321.71      311.62     15.46 o 
  -5   2   5       75.36      109.48      8.88 o 
  -4   2   5      399.38      391.72     13.06 o 
  -3   2   5      180.12      171.12      6.98 o 
  -2   2   5       47.85       72.21     10.07 o 
  -1   2   5       10.56       11.95      3.16 o 
   0   2   5     1216.63     1470.56     43.67 o 
   1   2   5      106.30      112.91      7.74 o 
   2   2   5       28.11       25.68      5.32 o 
   3   2   5      344.21      369.61     20.55 o 
   4   2   5      405.05      453.19     27.62 o 
   5   2   5      428.04      542.09     38.29 o 
   6   2   5       38.92       50.63     11.84 o 
   7   2   5      448.70      459.54     32.90 o 
   8   2   5       16.40       35.57     14.94 o 
   9   2   5       23.62       23.20     11.60 o 
  10   2   5       13.68       20.92     10.10 o 
  11   2   5      102.00       78.38     23.73 o 
  12   2   5        0.03       -0.95      9.58 o 
  13   2   5      161.20      168.87     20.93 o 
  14   2   5       85.45       76.94     17.22 o 
  15   2   5        2.48       25.64     16.68 o 
 -17   3   5        0.76       12.78     12.95 o 
 -16   3   5       22.94       17.70     13.64 o 
 -15   3   5       25.94       22.62     11.18 o 
 -14   3   5       86.09       62.17     13.76 o 
 -13   3   5       20.64       31.09      9.93 o 
 -12   3   5        9.96       16.77     10.00 o 
 -11   3   5        8.23       18.99      9.81 o 
 -10   3   5        1.37       16.00      7.60 o 
  -9   3   5      109.60      111.16     15.31 o 
  -8   3   5       37.91       48.34      9.49 o 
  -7   3   5       28.87       23.84      7.54 o 
  -6   3   5       64.08       77.03      8.30 o 
  -5   3   5        9.20        8.26      3.13 o 
  -4   3   5       39.33       35.04      4.89 o 
  -3   3   5       18.72       18.85      2.77 o 
  -2   3   5      328.09      333.17     15.48 o 
  -1   3   5      183.76      175.10      8.08 o 
   0   3   5       27.98       34.42      5.00 o 
   1   3   5        0.64        1.10      4.32 o 
   2   3   5        0.43       -4.11      4.65 o 
   3   3   5       14.96       15.73      8.03 o 
   4   3   5       57.77       52.51      9.08 o 
   5   3   5       10.50       26.39     10.52 o 
   6   3   5      672.33      705.53     48.96 o 
   7   3   5       72.80       95.94     12.75 o 
   8   3   5      285.57      304.14     26.36 o 
   9   3   5       15.97       17.08     12.88 o 
  10   3   5      458.06      596.67     49.51 o 
  11   3   5       51.56       68.96     30.60 o 
  12   3   5       72.46       76.73     45.73 o 
  13   3   5        4.60        9.66     11.74 o 
  14   3   5       55.00       29.21     18.42 o 
 -16   4   5        0.15       -0.33     14.80 o 
 -15   4   5        0.07        6.16     12.45 o 
 -14   4   5       16.97       33.96     19.21 o 
 -13   4   5       77.01       67.39     22.22 o 
 -12   4   5        9.20        6.51     12.51 o 
 -11   4   5        1.03        0.42     10.20 o 
 -10   4   5      182.40      201.82     19.33 o 
  -9   4   5      103.03       95.17     13.28 o 
  -8   4   5       20.07       16.78     10.87 o 
  -7   4   5       26.01       25.53      7.92 o 
  -6   4   5       25.64       23.66      4.76 o 
  -5   4   5      271.76      316.17     15.60 o 
  -4   4   5        0.18        0.54      2.69 o 
  -3   4   5      231.37      210.51     10.11 o 
  -2   4   5      134.28      145.73      7.72 o 
  -1   4   5        8.70        8.57      4.61 o 
   0   4   5      111.05      129.64     11.56 o 
   1   4   5       30.60       29.61      6.29 o 
   2   4   5        5.38        2.49      5.31 o 
   3   4   5       25.60       26.62      9.17 o 
   4   4   5       32.71       22.51      8.00 o 
   5   4   5       80.07       88.91     15.63 o 
   6   4   5      101.31       80.77     11.68 o 
   7   4   5       11.49        2.17      9.46 o 
   8   4   5       10.33       24.28     11.60 o 
   9   4   5       13.12       28.47     14.24 o 
  10   4   5       20.47       25.48     14.53 o 
  11   4   5       20.10       24.66     16.46 o 
  12   4   5        6.73       14.04     14.60 o 
 -13   5   5        9.45        3.20     13.61 o 
 -12   5   5      112.57      102.46     30.61 o 
 -11   5   5       47.87       35.06     25.18 o 
 -10   5   5      114.69       90.05     58.47 o 
  -9   5   5        0.29       22.67     15.42 o 
  -8   5   5        8.12        4.15     10.24 o 
  -7   5   5       21.38       28.01     12.03 o 
  -6   5   5        0.18        4.80      9.18 o 
  -5   5   5        2.56        1.05      5.12 o 
  -4   5   5      103.26      109.60     14.23 o 
  -3   5   5        7.54       18.34      6.56 o 
  -2   5   5        3.06       10.03      5.93 o 
  -1   5   5       14.10       22.81      8.39 o 
   0   5   5       12.78       22.31     13.93 o 
   1   5   5        0.35        6.84      7.74 o 
   2   5   5       23.48       24.44      8.55 o 
   3   5   5        0.51        1.68      7.25 o 
   4   5   5        9.65        3.86      8.48 o 
   5   5   5       19.96        9.18      9.73 o 
   6   5   5        5.24       -3.14      9.30 o 
   7   5   5        1.67       -7.63     13.25 o 
   8   5   5       16.40       25.05     22.74 o 
   9   5   5        3.07        2.63      9.93 o 
  10   5   5       18.82       10.93     13.12 o 
 -10   6   5        0.90        6.90     14.31 o 
  -9   6   5       41.90       31.53     17.71 o 
  -8   6   5        7.97       23.77     31.60 o 
  -7   6   5        0.45      -15.01     15.01 o 
  -6   6   5        0.28        5.15     15.46 o 
  -5   6   5        0.51       -2.87     15.25 o 
  -4   6   5       82.71      117.26     35.65 o 
  -3   6   5       90.25       91.62     14.62 o 
  -2   6   5        6.90       13.16     11.22 o 
  -1   6   5       20.14       29.88      9.81 o 
   0   6   5        1.77       15.67      9.38 o 
   1   6   5       42.29       40.44     11.33 o 
   2   6   5       76.90       81.17     14.72 o 
   3   6   5        0.79       15.51     11.99 o 
   4   6   5       14.39       24.51     15.21 o 
   5   6   5       20.34       25.26     15.02 o 
   6   6   5        0.29       -6.96     15.02 o 
   7   6   5       12.67       17.59     14.00 o 
  -2   7   5       15.62        8.84     18.43 o 
  -1   7   5        5.92       17.53     14.80 o 
 -18   0   6       87.78      120.02     29.43 o 
 -16   0   6      106.11      149.70     26.09 o 
 -14   0   6       69.60       71.13     12.67 o 
 -12   0   6      190.46      207.73     13.61 o 
 -10   0   6      166.44      163.13     10.61 o 
  -8   0   6       57.64       63.39      7.23 o 
  -6   0   6     4762.33     5187.91    214.46 o 
  -4   0   6     1209.71     1209.07     49.30 o 
  -2   0   6       18.04        9.62     13.80 o 
   0   0   6       67.71       62.94      8.05 o 
   2   0   6       95.37       95.88      9.80 o 
   4   0   6       32.29       17.23     10.62 o 
   6   0   6      134.23      166.94     21.16 o 
   8   0   6      188.35      219.72     22.38 o 
  10   0   6      332.72      320.25     35.33 o 
  12   0   6        0.22       -1.32      7.42 o 
  14   0   6       10.67       44.57     29.55 o 
 -19   1   6       80.49       82.95     23.04 o 
 -18   1   6        0.62       16.10     13.66 o 
 -17   1   6       51.68       46.13     14.19 o 
 -16   1   6        0.69       -6.30      9.88 o 
 -15   1   6       94.76      118.42     13.75 o 
 -14   1   6        0.18        2.36      4.90 o 
 -13   1   6      572.75      636.11     21.82 o 
 -12   1   6      570.61      618.44     25.17 o 
 -11   1   6       11.14       14.98      4.33 o 
 -10   1   6       41.52       45.86      7.52 o 
  -9   1   6      426.83      391.53     10.94 o 
  -8   1   6      130.38      129.80      6.01 o 
  -7   1   6     1431.21     1546.65     41.72 o 
  -6   1   6      103.98      117.44      6.22 o 
  -4   1   6      988.57      966.79     30.34 o 
  -3   1   6      136.83      115.38      7.32 o 
  -2   1   6      926.99      819.48     31.63 o 
  -1   1   6      408.28      392.60     18.14 o 
   0   1   6        0.47        4.57      4.52 o 
   1   1   6        2.63       -0.82      4.64 o 
   2   1   6      140.54      141.70      8.42 o 
   3   1   6      674.49      596.92     44.22 o 
   4   1   6      456.24      516.12     24.30 o 
   5   1   6       16.54       44.54     11.05 o 
   6   1   6      281.57      274.15     20.11 o 
   7   1   6      796.13      799.84     42.20 o 
   8   1   6      156.05      136.80     16.46 o 
   9   1   6        0.01      -10.17     10.17 o 
  10   1   6       36.65       28.81     10.09 o 
  11   1   6      110.37      109.00     15.10 o 
  12   1   6       88.26       49.11     15.61 o 
  13   1   6       13.50       18.08     14.25 o 
  14   1   6       36.09       38.27     22.31 o 
  15   1   6        5.98        5.62     13.73 o 
 -18   2   6        1.93       12.65     14.27 o 
 -17   2   6        2.95        6.92      9.58 o 
 -16   2   6       20.21       29.64     12.71 o 
 -15   2   6       42.76       43.52     11.35 o 
 -14   2   6       26.18       24.65     10.74 o 
 -13   2   6       13.92       18.62     10.31 o 
 -12   2   6       95.99       95.77     15.13 o 
 -11   2   6        9.09        6.48      6.76 o 
 -10   2   6        9.66       19.19     10.24 o 
  -9   2   6        2.06       -0.15      4.95 o 
  -8   2   6      343.08      363.11     15.73 o 
  -7   2   6      285.27      246.98     16.84 o 
  -6   2   6        1.07        1.11      4.53 o 
  -5   2   6       67.43       78.60      5.97 o 
  -4   2   6      380.80      346.74     12.40 o 
  -3   2   6      456.97      402.24     13.74 o 
  -2   2   6       43.79       47.21      5.28 o 
  -1   2   6      514.49      534.40     16.39 o 
   0   2   6      119.10      138.08      7.60 o 
   1   2   6       92.73      111.40      7.33 o 
   2   2   6        1.34        2.49      5.76 o 
   3   2   6       15.23       18.52      6.47 o 
   4   2   6      418.17      424.94     21.27 o 
   5   2   6       18.84       17.06     11.93 o 
   6   2   6      271.25      265.30     22.23 o 
   7   2   6     1098.62     1214.72     73.71 o 
   8   2   6       27.96       83.02     15.24 o 
   9   2   6       26.29       24.64     12.97 o 
  10   2   6       29.86       20.65     11.58 o 
  11   2   6       12.31       23.54     11.52 o 
  12   2   6        4.18        6.37     18.25 o 
  13   2   6        6.10        3.17     10.73 o 
  14   2   6        0.81      -12.61     14.31 o 
 -17   3   6        2.93       35.24     21.23 o 
 -16   3   6        0.02       15.36     15.30 o 
 -15   3   6        9.74       10.63      9.58 o 
 -14   3   6        3.69       20.50     11.77 o 
 -13   3   6        7.53        8.37      9.28 o 
 -12   3   6       43.20       48.12     12.20 o 
 -11   3   6        4.36        3.36      7.61 o 
 -10   3   6       40.83       26.38      8.08 o 
  -9   3   6       16.80       18.11      8.47 o 
  -8   3   6        0.05       -4.00      5.85 o 
  -7   3   6       22.58       39.81      8.81 o 
  -6   3   6        2.74        6.06      3.23 o 
  -5   3   6        9.11        9.16      4.63 o 
  -4   3   6       37.42       34.91      7.02 o 
  -3   3   6       12.33       12.99      3.23 o 
  -2   3   6        2.82       -2.02      3.03 o 
  -1   3   6        8.59       12.64      3.94 o 
   0   3   6        0.00        5.20      4.26 o 
   1   3   6      213.15      236.26     16.67 o 
   2   3   6        5.96       12.10      5.41 o 
   3   3   6        6.08        8.83      8.32 o 
   4   3   6       11.35       10.75      8.67 o 
   5   3   6       42.50       59.42     13.44 o 
   6   3   6       41.63       55.38     12.89 o 
   7   3   6       39.92       59.96     15.81 o 
   8   3   6       21.54       17.31     11.71 o 
   9   3   6       57.28       42.85     14.17 o 
  10   3   6        7.83       -0.51     12.57 o 
  11   3   6        0.02       11.75     18.65 o 
  12   3   6        8.10       11.93     13.37 o 
  13   3   6       12.20       11.22     16.02 o 
 -15   4   6        6.42        7.15     47.98 o 
 -14   4   6        9.42       18.71     14.35 o 
 -13   4   6        1.03        4.63     11.66 o 
 -12   4   6      165.22      159.29     20.95 o 
 -11   4   6       24.19       22.76     11.90 o 
 -10   4   6       18.61       30.70     12.56 o 
  -9   4   6       59.30       73.90     13.94 o 
  -8   4   6      119.75      142.59     16.96 o 
  -7   4   6      172.85      126.75     15.02 o 
  -6   4   6       34.46       23.77      4.94 o 
  -5   4   6       53.68       46.20      6.10 o 
  -4   4   6      214.00      189.25     13.02 o 
  -3   4   6        3.24        4.04      2.96 o 
  -2   4   6      508.30      479.29     24.22 o 
  -1   4   6       32.56       28.77      5.16 o 
   0   4   6        0.78       -4.31      4.73 o 
   1   4   6        1.73       -2.25      5.09 o 
   2   4   6       17.62       22.39      6.16 o 
   3   4   6      104.99       88.58     22.14 o 
   4   4   6       66.98       60.22     10.68 o 
   5   4   6        0.47        6.00      8.84 o 
   6   4   6      110.06      140.88     25.23 o 
   7   4   6      181.75      218.27     18.88 o 
   8   4   6       51.75       89.81     27.33 o 
   9   4   6        2.67        1.34     12.56 o 
  10   4   6        0.13       13.19     11.50 o 
  11   4   6        2.36       -1.39     13.79 o 
  12   4   6        9.14       33.99     16.69 o 
 -13   5   6        0.71        3.53     13.81 o 
 -12   5   6       47.94       40.56     33.61 o 
 -11   5   6       26.94       14.85     15.55 o 
 -10   5   6        3.28      -11.24     11.24 o 
  -9   5   6       21.15       30.47     13.57 o 
  -8   5   6        0.08       17.26     11.65 o 
  -7   5   6      130.88       88.54     20.27 o 
  -6   5   6       11.39       12.95     10.38 o 
  -5   5   6       20.25       22.62      7.05 o 
  -4   5   6       45.58       62.43     12.87 o 
  -3   5   6      236.24      273.23     31.05 o 
  -2   5   6       24.26       23.65     10.00 o 
  -1   5   6        0.02       15.69      7.00 o 
   0   5   6        0.62        8.26      6.89 o 
   1   5   6        3.53        7.49      8.38 o 
   2   5   6        0.00        4.56      7.50 o 
   3   5   6        6.21        6.74      8.84 o 
   4   5   6       16.93        9.03     10.21 o 
   5   5   6       65.00       75.56     27.12 o 
   6   5   6        2.25        4.15     10.40 o 
   7   5   6       33.32       25.99     11.15 o 
   8   5   6        1.19        6.98     11.82 o 
   9   5   6        5.33       22.13     13.03 o 
  10   5   6        7.05       40.20     18.27 o 
 -10   6   6       25.06       64.22     36.28 o 
  -9   6   6        0.24       19.48     16.18 o 
  -8   6   6        3.97       11.23     14.49 o 
  -7   6   6       22.65       27.28     20.50 o 
  -6   6   6      133.69      159.71     23.30 o 
  -5   6   6        7.94       39.82     29.41 o 
  -4   6   6        1.42        7.89     12.62 o 
  -3   6   6       27.17        6.97     28.46 o 
  -2   6   6       55.04       71.76     12.33 o 
  -1   6   6       12.95       18.93     10.51 o 
   0   6   6        2.72       -3.42      8.01 o 
   1   6   6       18.43       33.28     12.19 o 
   2   6   6        0.64       -3.36     11.83 o 
   3   6   6       10.85        4.29     13.15 o 
   4   6   6        4.58        9.08     14.87 o 
   5   6   6       19.66        7.85     15.28 o 
   6   6   6       11.13        1.29     13.84 o 
 -19   0   7       20.67       35.33     28.95 o 
 -17   0   7      314.62      332.98     42.34 o 
 -15   0   7       18.32       12.14     10.77 o 
 -13   0   7     1199.99     1308.20     65.63 o 
 -11   0   7      204.64      200.00     16.63 o 
  -9   0   7        3.96        3.42      3.91 o 
  -7   0   7       27.04       27.12     11.08 o 
  -5   0   7     1123.46     1050.13     43.88 o 
  -3   0   7     2561.98     2605.27    167.95 o 
  -1   0   7      215.30      204.67     19.46 o 
   1   0   7      283.24      257.80     17.98 o 
   3   0   7      302.44      255.70     21.13 o 
   5   0   7      214.59      236.68     28.57 o 
   7   0   7       49.52        8.35     17.33 o 
   9   0   7      244.42      199.27     35.80 o 
  11   0   7       55.01       35.55     23.59 o 
  13   0   7       46.83       47.46     30.19 o 
 -18   1   7       18.11       21.23     15.69 o 
 -17   1   7        1.36       -4.12     10.14 o 
 -16   1   7      187.03      200.34     23.13 o 
 -15   1   7        2.64       -2.66      8.87 o 
 -14   1   7      294.13      343.54     30.06 o 
 -13   1   7      126.77      137.99      9.06 o 
 -12   1   7      119.35      129.65      8.97 o 
 -11   1   7        0.22        4.69      5.62 o 
 -10   1   7      335.62      335.64     10.65 o 
  -9   1   7      147.99      153.30      6.92 o 
  -8   1   7       45.78       87.67      5.22 o 
  -7   1   7       21.83       18.69      3.65 o 
  -6   1   7       56.34       62.38      5.08 o 
  -5   1   7      523.20      465.18     14.90 o 
  -4   1   7     2664.78     2777.74     91.30 o 
  -3   1   7      149.95      138.79      8.71 o 
  -2   1   7      167.85      161.54      9.96 o 
  -1   1   7        1.38       -4.55      4.55 o 
   0   1   7      287.14      348.32     13.74 o 
   1   1   7        5.77        1.92      4.75 o 
   2   1   7       13.74        9.56      6.27 o 
   3   1   7      138.34      141.12     11.44 o 
   4   1   7      295.43      320.23     19.34 o 
   5   1   7        2.10        6.17      9.19 o 
   6   1   7       10.78       10.46      9.22 o 
   7   1   7        0.80        9.85      9.71 o 
   8   1   7        3.82        0.69      7.70 o 
   9   1   7        3.79       -0.51      9.81 o 
  10   1   7       94.89       71.97     17.99 o 
  11   1   7        0.50        8.98     11.98 o 
  12   1   7       14.58       -2.49     16.92 o 
  13   1   7       26.12       20.10     15.55 o 
  14   1   7       32.44       19.98     15.99 o 
 -18   2   7        9.77        5.24     11.83 o 
 -17   2   7        1.15        1.81     11.44 o 
 -16   2   7        0.53       10.40      9.76 o 
 -15   2   7       27.50       19.33     10.43 o 
 -14   2   7        1.92        7.44      9.20 o 
 -13   2   7      122.90      139.57     14.53 o 
 -12   2   7      174.03      218.95     22.56 o 
 -11   2   7      346.76      351.29     24.90 o 
 -10   2   7        1.87        1.39      6.70 o 
  -9   2   7       24.45       29.09      6.06 o 
  -8   2   7      115.35      121.55     10.84 o 
  -7   2   7       43.63       43.99     12.86 o 
  -6   2   7      197.19      180.39     18.35 o 
  -5   2   7      157.18      141.25      9.83 o 
  -4   2   7       71.28       73.49      6.23 o 
  -3   2   7      414.76      401.98     14.26 o 
  -2   2   7      147.75      152.82      8.26 o 
  -1   2   7      145.43      174.85      8.14 o 
   0   2   7        2.53        4.94      3.83 o 
   1   2   7      195.20      222.68     17.46 o 
   2   2   7        0.84        2.76      5.44 o 
   3   2   7        1.30        6.51      6.52 o 
   4   2   7       71.10       84.90     12.14 o 
   5   2   7        0.14       29.22     14.18 o 
   6   2   7      450.52      460.19     32.00 o 
   7   2   7      572.76      624.06     39.27 o 
   8   2   7       14.19       29.68     12.09 o 
   9   2   7        0.04        5.05     10.84 o 
  10   2   7      137.75      128.35     18.84 o 
  11   2   7        2.28        9.02     12.18 o 
  12   2   7        0.00       -8.90     13.06 o 
  13   2   7       28.81        2.52     13.75 o 
  14   2   7        0.87       -2.69     15.32 o 
 -17   3   7       20.41       24.40     14.70 o 
 -16   3   7       63.85       75.32     18.93 o 
 -15   3   7        7.03        8.88     11.72 o 
 -14   3   7        9.70       15.73     11.68 o 
 -13   3   7       25.80       38.03     12.78 o 
 -12   3   7       27.64       33.08     11.88 o 
 -11   3   7        8.41       18.65     12.65 o 
 -10   3   7      499.59      515.93     32.53 o 
  -9   3   7       99.58       72.92     16.02 o 
  -8   3   7      117.72      156.70     17.60 o 
  -7   3   7       85.83      109.63     13.21 o 
  -6   3   7      136.06      141.66     15.00 o 
  -5   3   7       37.37       31.26      5.42 o 
  -4   3   7        2.33       -0.65      2.95 o 
  -3   3   7       47.76       47.83      5.30 o 
  -2   3   7        2.08       -2.67      4.14 o 
  -1   3   7       74.31       78.89      7.93 o 
   0   3   7      147.65      188.38     11.84 o 
   1   3   7        2.66        4.80      5.81 o 
   2   3   7        3.90        8.06      6.92 o 
   3   3   7        9.23       14.17      6.73 o 
   4   3   7       33.30       57.03     11.49 o 
   5   3   7       18.50      182.43     42.36 o 
   6   3   7      225.77      257.75     20.09 o 
   7   3   7       18.67       36.92     12.59 o 
   8   3   7      238.12      261.53     24.93 o 
   9   3   7        0.35       -0.63     10.44 o 
  10   3   7        0.38      -11.74     11.74 o 
  11   3   7       14.59        8.74     14.06 o 
  12   3   7       54.91       37.29     18.65 o 
  13   3   7        2.94       23.62     25.00 o 
 -15   4   7      140.03      162.85     27.18 o 
 -14   4   7       47.59       57.20     17.25 o 
 -13   4   7        2.97       18.65     12.19 o 
 -12   4   7      166.91      182.68     20.84 o 
 -11   4   7       79.33       87.60     15.49 o 
 -10   4   7      172.83      179.52     20.49 o 
  -9   4   7       29.12       21.56     10.94 o 
  -8   4   7        2.04       18.34     11.30 o 
  -7   4   7       38.81       35.56      4.86 o 
  -6   4   7        9.64       10.07      8.42 o 
  -5   4   7        7.28        6.93      4.98 o 
  -4   4   7      151.35      118.51     11.12 o 
  -3   4   7      148.01      139.11      7.87 o 
  -2   4   7        0.53        2.62      4.41 o 
  -1   4   7       70.90       71.32      7.23 o 
   0   4   7       49.94       64.60      8.80 o 
   1   4   7       92.21       91.38     14.25 o 
   2   4   7        5.65        3.21      6.48 o 
   3   4   7        1.87        6.06      8.80 o 
   4   4   7        1.36        5.47      7.83 o 
   5   4   7      131.57      144.98     18.06 o 
   6   4   7        2.40        3.88      9.28 o 
   7   4   7      111.58      117.37     26.61 o 
   8   4   7        6.61       11.50     12.28 o 
   9   4   7        0.97       -3.95     11.76 o 
  10   4   7        1.87        8.86     12.72 o 
  11   4   7       11.91       21.52     13.08 o 
 -13   5   7        4.40       -8.39     24.28 o 
 -12   5   7       26.44       54.35     20.58 o 
 -11   5   7       27.79        8.94     16.77 o 
 -10   5   7       44.85       49.71     16.62 o 
  -9   5   7       33.47       22.70     12.15 o 
  -8   5   7       17.94       15.59     12.70 o 
  -7   5   7        3.63        0.22      9.96 o 
  -6   5   7       25.47       29.47     18.34 o 
  -5   5   7      115.00      108.89     14.57 o 
  -4   5   7      101.38      112.74     14.12 o 
  -3   5   7        1.09       -4.30     10.28 o 
  -2   5   7        7.22       12.85      9.42 o 
  -1   5   7       15.83       20.79     10.58 o 
   0   5   7        1.42        2.24     14.63 o 
   1   5   7        4.45       10.33     12.34 o 
   2   5   7        7.35       10.68      9.51 o 
   3   5   7       11.37       10.92      8.86 o 
   4   5   7       50.58       52.05     17.15 o 
   5   5   7        8.84       20.67     11.46 o 
   6   5   7       30.49       39.38     13.42 o 
   7   5   7       15.66       14.95     12.81 o 
   8   5   7       28.42       28.21     12.75 o 
   9   5   7       13.41       32.95     15.04 o 
  -9   6   7        3.75       -2.90     13.76 o 
  -8   6   7        0.81       51.50     20.76 o 
  -7   6   7        0.06       15.12     19.49 o 
  -6   6   7        3.95       -0.89     12.97 o 
  -5   6   7       31.22       50.03     20.30 o 
  -4   6   7       21.99       49.39     19.29 o 
  -3   6   7      136.03       88.17     19.77 o 
  -2   6   7        6.32       17.25      9.00 o 
  -1   6   7        0.62       -9.95      9.95 o 
   0   6   7        6.93        7.88     21.35 o 
   1   6   7        4.19       31.45     13.30 o 
   2   6   7        3.80       20.64     12.48 o 
   3   6   7        0.29       -6.74     13.78 o 
   4   6   7       51.33       51.68     42.00 o 
   5   6   7       54.67       57.15     20.35 o 
 -18   0   8       63.40       67.48     29.27 o 
 -16   0   8      453.94      501.69     67.76 o 
 -14   0   8      758.18      940.78     52.88 o 
 -12   0   8        5.16        7.83      5.70 o 
 -10   0   8      105.62      108.19     29.26 o 
  -8   0   8       22.02       31.99      7.97 o 
  -6   0   8        0.05       -5.94      5.94 o 
  -4   0   8      150.46      177.42     15.70 o 
  -2   0   8      410.83      392.92     44.22 o 
   0   0   8      371.71      370.37     55.59 o 
   2   0   8        2.94       -0.46      8.56 o 
   4   0   8      156.45      228.14     26.75 o 
   6   0   8        4.97       19.42     31.79 o 
   8   0   8       56.27       82.33     33.56 o 
  10   0   8       11.13       -1.86     17.70 o 
  12   0   8      128.75       70.07     29.05 o 
  14   0   8       31.58       30.84     25.64 o 
 -18   1   8        5.87        4.84     14.58 o 
 -17   1   8       44.87       44.50     16.72 o 
 -16   1   8       42.46       54.78     11.84 o 
 -15   1   8      306.33      327.76     21.06 o 
 -14   1   8      171.25      220.87     22.55 o 
 -13   1   8      158.44      145.31      9.50 o 
 -12   1   8      527.82      464.78     16.53 o 
 -11   1   8       48.33       57.54      5.91 o 
 -10   1   8      577.28      602.36     23.47 o 
  -9   1   8        2.38        2.70      4.81 o 
  -8   1   8       48.78       55.38      7.43 o 
  -7   1   8       77.01       74.70      9.59 o 
  -6   1   8        6.79        7.33      2.75 o 
  -5   1   8      859.21      775.80     36.70 o 
  -4   1   8        0.87        3.35      4.36 o 
  -3   1   8      665.86      597.00     20.63 o 
  -2   1   8      496.04      499.17     19.86 o 
  -1   1   8      298.31      264.04     24.75 o 
   0   1   8       25.36       31.02      6.00 o 
   1   1   8      112.30      103.25     12.79 o 
   2   1   8       90.67       93.07     10.45 o 
   3   1   8       46.73       47.94      9.68 o 
   4   1   8        0.58       14.57      9.86 o 
   5   1   8       49.08       63.65     17.90 o 
   6   1   8      290.49      317.27     23.69 o 
   7   1   8        5.81       -0.94      8.26 o 
   8   1   8       18.72       27.39      9.74 o 
   9   1   8      108.25      110.47     16.77 o 
  10   1   8       25.36       35.49     16.04 o 
  11   1   8        6.05       19.96     11.85 o 
  12   1   8        2.31        4.69     10.67 o 
  13   1   8        0.14        2.56     12.41 o 
 -18   2   8       49.80       38.74     15.28 o 
 -17   2   8       12.20       14.92     11.58 o 
 -16   2   8       14.32       14.15     11.11 o 
 -15   2   8      136.22      129.88     17.17 o 
 -14   2   8       41.51       29.74     10.45 o 
 -13   2   8        2.88        7.16      8.18 o 
 -12   2   8       79.57       97.29     15.83 o 
 -11   2   8      315.75      338.00     24.28 o 
 -10   2   8       15.75       20.78     11.29 o 
  -9   2   8      456.13      415.86     25.87 o 
  -8   2   8        2.08        6.83      9.17 o 
  -7   2   8        6.46        7.25      3.52 o 
  -6   2   8       18.05       14.16      5.24 o 
  -5   2   8      547.53      566.87     29.02 o 
  -4   2   8      353.29      319.56     14.72 o 
  -3   2   8       50.43       55.83      8.30 o 
  -2   2   8       93.74       89.83      7.52 o 
  -1   2   8        2.15       -4.10      4.10 o 
   0   2   8      103.22      126.79     10.99 o 
   1   2   8       49.81       64.10      7.55 o 
   2   2   8        4.30        5.30      6.23 o 
   3   2   8      115.03      128.77     12.34 o 
   4   2   8       36.18       32.29     11.05 o 
   5   2   8       68.45      116.26     16.55 o 
   6   2   8        9.68       15.49     10.50 o 
   7   2   8        9.70       16.26     11.33 o 
   8   2   8      115.54      112.12     14.45 o 
   9   2   8      248.48      284.83     27.67 o 
  10   2   8        0.01        9.46     11.69 o 
  11   2   8       10.34       30.83     27.32 o 
  12   2   8       59.63       36.64     18.30 o 
  13   2   8        8.68       -3.69     12.77 o 
 -17   3   8        8.81        5.98     13.68 o 
 -16   3   8       28.04       43.51     15.22 o 
 -15   3   8       47.59       68.18     16.58 o 
 -14   3   8        5.32        7.85     11.94 o 
 -13   3   8        4.57       -8.45     12.53 o 
 -12   3   8        0.00       14.82     10.25 o 
 -11   3   8      191.24      187.93     18.57 o 
 -10   3   8        5.51       18.99     12.43 o 
  -9   3   8        0.33       12.12     11.38 o 
  -8   3   8       70.08      184.73     17.14 o 
  -7   3   8      104.22      111.02     15.18 o 
  -6   3   8       72.77       82.53     10.68 o 
  -5   3   8        4.74        3.64      3.16 o 
  -4   3   8      101.83      104.98      7.61 o 
  -3   3   8       35.55       29.28      5.86 o 
  -2   3   8       19.58       36.99      6.06 o 
  -1   3   8        6.14        9.39      4.98 o 
   0   3   8        3.32        9.88      4.63 o 
   1   3   8        7.37        8.64      5.70 o 
   2   3   8       17.25       21.76      7.14 o 
   3   3   8       48.00       52.10      8.42 o 
   4   3   8       27.90       37.74     13.01 o 
   5   3   8       11.79        8.74     12.48 o 
   6   3   8       33.89       58.89     11.94 o 
   7   3   8      475.37      556.03     37.27 o 
   8   3   8       21.14       53.94     15.85 o 
   9   3   8        3.43        4.46     10.81 o 
  10   3   8        0.49       20.54     13.68 o 
  11   3   8       49.06       40.19     16.61 o 
  12   3   8        1.56       -3.99     11.94 o 
 -15   4   8       39.49       26.17     15.02 o 
 -14   4   8        1.39       15.84     14.01 o 
 -13   4   8       64.49       84.23     15.53 o 
 -12   4   8      120.10      130.03     39.66 o 
 -11   4   8       52.47       34.96     13.23 o 
 -10   4   8        1.69        5.00     12.31 o 
  -9   4   8      195.20      228.64     22.25 o 
  -8   4   8       11.34       17.37     10.47 o 
  -7   4   8       33.17       45.65     14.20 o 
  -6   4   8       89.11       82.74     11.74 o 
  -5   4   8       32.42       42.01      7.60 o 
  -4   4   8       22.17       10.82      5.61 o 
  -3   4   8        1.98        1.74      6.02 o 
  -2   4   8       57.19       79.08     11.30 o 
  -1   4   8       28.88       25.63      5.56 o 
   0   4   8        6.88        1.63      6.40 o 
   1   4   8       13.35       38.40     17.49 o 
   2   4   8       31.22       38.91     13.30 o 
   3   4   8       77.05       66.97     18.97 o 
   4   4   8       56.68       41.82     11.09 o 
   5   4   8       32.22       20.12     10.56 o 
   6   4   8       75.52      108.22     19.92 o 
   7   4   8       16.78       18.06     11.26 o 
   8   4   8      152.04      156.70     34.07 o 
   9   4   8       29.15       33.76     13.15 o 
  10   4   8        0.00        5.01     10.78 o 
 -13   5   8        7.51       12.78     23.72 o 
 -12   5   8       24.14        2.36     14.80 o 
 -11   5   8       33.54       19.75     20.03 o 
 -10   5   8        3.84       18.13     17.74 o 
  -9   5   8       16.29       23.97     16.27 o 
  -8   5   8        0.18       -4.97     12.61 o 
  -7   5   8       29.87       34.74     15.40 o 
  -6   5   8       33.08       51.28     17.59 o 
  -5   5   8        7.79      -11.39     11.39 o 
  -4   5   8        1.61       -7.38      7.49 o 
  -3   5   8        0.02       -7.52      9.21 o 
  -2   5   8       97.41       98.92     32.06 o 
  -1   5   8        0.01        1.66      9.84 o 
   0   5   8        1.38        4.88     11.17 o 
   1   5   8       45.75       76.01     42.37 o 
   2   5   8        0.60       -8.19     12.43 o 
   3   5   8        0.82        8.26     16.61 o 
   4   5   8        0.16       19.54     15.75 o 
   5   5   8        1.16       38.15     14.50 o 
   6   5   8       20.12       35.56     26.20 o 
   7   5   8        0.14       14.27     17.86 o 
   8   5   8        2.39       26.56     18.49 o 
  -9   6   8        0.30      -10.78     26.70 o 
  -8   6   8        1.01        2.72     16.74 o 
  -7   6   8        7.73       11.07     14.29 o 
  -6   6   8       14.55       43.21     38.35 o 
  -5   6   8        2.70       22.44     24.16 o 
  -4   6   8        1.82      -14.24     15.23 o 
  -3   6   8        6.08      -13.85     13.85 o 
  -2   6   8        0.04       31.69     14.43 o 
  -1   6   8        8.77       11.99     12.64 o 
   0   6   8       17.84       31.42     13.86 o 
   1   6   8        0.20       17.17     20.48 o 
   2   6   8        9.47       20.66     14.23 o 
   3   6   8        0.43        0.27     12.04 o 
   4   6   8        0.51        3.88     12.87 o 
 -17   0   9      317.09      339.10     44.29 o 
 -15   0   9       29.24       30.94     20.53 o 
 -13   0   9        1.83       -7.48      9.34 o 
 -11   0   9       26.56       28.70      8.94 o 
  -9   0   9      608.72      635.15     35.45 o 
  -7   0   9       12.78        3.81      9.13 o 
  -5   0   9      567.38      542.60     38.77 o 
  -3   0   9        0.79      -13.22     25.47 o 
  -1   0   9      126.67      112.06     35.86 o 
   1   0   9       77.91       74.57     63.58 o 
   3   0   9       99.00       50.80     43.10 o 
   5   0   9      428.54      498.03     44.41 o 
   7   0   9       58.71       55.04     24.24 o 
   9   0   9       11.12        5.01     17.18 o 
  11   0   9       20.86      -27.32     27.32 o 
  13   0   9        7.34       42.14     28.77 o 
 -18   1   9        2.31        3.20     13.42 o 
 -17   1   9        0.50        2.32     13.47 o 
 -16   1   9        2.80       -8.20      9.31 o 
 -15   1   9      213.41      263.16     19.25 o 
 -14   1   9       27.76       38.18      9.94 o 
 -13   1   9        9.89       25.37      9.77 o 
 -12   1   9      356.66      379.54     18.28 o 
 -11   1   9       26.68       27.28      5.28 o 
 -10   1   9      243.81      246.35     14.83 o 
  -9   1   9      180.85      186.99     12.13 o 
  -8   1   9        3.24        0.57      5.72 o 
  -7   1   9      294.63      296.52     16.88 o 
  -6   1   9       29.30       23.16      4.78 o 
  -5   1   9      637.32      589.28     28.06 o 
  -4   1   9        6.90        8.46      3.77 o 
  -3   1   9       26.86       19.93      6.14 o 
  -2   1   9      523.85      511.87     28.70 o 
  -1   1   9        9.31        8.73     10.16 o 
   0   1   9       27.83       60.89     22.46 o 
   1   1   9      582.96      591.99     56.78 o 
   2   1   9      204.47      235.95     37.12 o 
   3   1   9        7.09       -5.77      9.30 o 
   4   1   9      258.43      277.98     21.78 o 
   5   1   9       10.40       13.49     13.11 o 
   6   1   9       41.22       78.50     21.51 o 
   7   1   9       45.25       64.19     16.81 o 
   8   1   9       16.39       15.78     15.08 o 
   9   1   9       21.00       11.15     11.48 o 
  10   1   9        0.93       -7.58     11.26 o 
  11   1   9       31.47       21.82     14.53 o 
  12   1   9       11.00        5.69      9.28 o 
  13   1   9       74.89       69.03     27.70 o 
 -18   2   9       64.78       37.48     20.70 o 
 -17   2   9        0.73       25.71     21.70 o 
 -16   2   9        6.80       26.80     14.42 o 
 -15   2   9       45.74       30.95     11.31 o 
 -14   2   9        2.30       -4.14     11.89 o 
 -13   2   9       22.54       42.85     10.67 o 
 -12   2   9      186.95      195.79     15.96 o 
 -11   2   9      738.73      825.44     37.90 o 
 -10   2   9      153.51      148.44     14.10 o 
  -9   2   9      369.26      386.29     20.53 o 
  -8   2   9      655.88      653.92     28.88 o 
  -7   2   9       69.87       63.31     11.73 o 
  -6   2   9       32.47       39.01      8.32 o 
  -5   2   9       26.04       28.03      9.32 o 
  -4   2   9      105.89       94.05      9.30 o 
  -3   2   9       17.74       17.41      6.94 o 
  -2   2   9        1.46        5.16      4.18 o 
  -1   2   9       27.53       36.75      7.97 o 
   0   2   9      179.29      211.50     14.14 o 
   1   2   9       84.99      108.73     16.08 o 
   2   2   9      103.67      109.45     12.97 o 
   3   2   9       24.47       11.12     12.60 o 
   4   2   9        1.09       11.26      9.66 o 
   5   2   9       72.04       64.05     15.46 o 
   6   2   9       69.16       85.94     15.67 o 
   7   2   9       52.21       42.27     14.04 o 
   8   2   9        6.93       15.24     13.32 o 
   9   2   9        5.52        5.96     15.44 o 
  10   2   9        0.69       30.93     13.14 o 
  11   2   9       11.97        3.65     13.14 o 
  12   2   9       90.51       64.07     22.44 o 
 -17   3   9        0.03        5.14     13.95 o 
 -16   3   9       42.25       65.71     17.59 o 
 -15   3   9        0.07       -0.50     13.16 o 
 -14   3   9        0.00       16.33     17.02 o 
 -13   3   9       22.23       48.33     14.97 o 
 -12   3   9       63.43       69.00     18.96 o 
 -11   3   9       17.66       23.98     14.76 o 
 -10   3   9      479.42      518.62     33.99 o 
  -9   3   9       16.73       16.56     11.09 o 
  -8   3   9      965.82     1041.50     68.76 o 
  -7   3   9       38.48       23.65      5.90 o 
  -6   3   9      181.18      156.92     12.89 o 
  -5   3   9       86.22       73.69      6.14 o 
  -4   3   9      167.89      164.75     12.62 o 
  -3   3   9       63.68       72.78      7.85 o 
  -2   3   9        1.58       -8.38      8.38 o 
  -1   3   9        3.68       10.38      4.64 o 
   0   3   9        3.61        2.11      4.84 o 
   1   3   9        4.12        1.49      4.75 o 
   2   3   9       71.49       72.34     16.26 o 
   3   3   9       15.34       26.47      9.24 o 
   4   3   9       34.98       30.15      9.72 o 
   5   3   9       33.72       61.73     13.26 o 
   6   3   9       47.73       29.66     14.19 o 
   7   3   9        0.10        9.52     11.64 o 
   8   3   9       34.70       26.34     12.29 o 
   9   3   9       12.56       30.62     17.03 o 
  10   3   9       58.96       43.67     14.51 o 
  11   3   9        0.20       22.62     13.70 o 
 -15   4   9       28.42       35.93     16.20 o 
 -14   4   9        4.82        9.91     16.42 o 
 -13   4   9       78.69       65.18     15.90 o 
 -12   4   9      125.34      163.32     45.60 o 
 -11   4   9       60.49       66.00     15.86 o 
 -10   4   9       14.32       15.80     12.92 o 
  -9   4   9      151.65      169.30     25.22 o 
  -8   4   9      128.46      241.34     67.26 o 
  -7   4   9       10.58        2.01      8.57 o 
  -6   4   9       91.13       80.49      7.91 o 
  -5   4   9      137.11      123.40     10.86 o 
  -4   4   9       80.29       79.45      9.97 o 
  -3   4   9       21.89       28.76      7.96 o 
  -2   4   9       13.50       29.34      8.24 o 
  -1   4   9      162.15      164.54     17.00 o 
   0   4   9       88.33       90.34      9.90 o 
   1   4   9        8.73        6.40      7.78 o 
   2   4   9       22.96        1.83      7.16 o 
   3   4   9       30.51       47.12     10.97 o 
   4   4   9        2.30       15.98      8.29 o 
   5   4   9        2.22       -4.72      9.89 o 
   6   4   9       24.43       30.99     11.69 o 
   7   4   9       76.88       69.21     21.29 o 
   8   4   9        2.70        9.90     11.65 o 
   9   4   9       14.92       18.70     14.25 o 
 -12   5   9       28.57       21.01     19.33 o 
 -11   5   9       10.66        8.62     18.02 o 
 -10   5   9       16.29       32.72     22.88 o 
  -9   5   9        3.12       31.23     20.73 o 
  -8   5   9       18.85       30.42     20.90 o 
  -7   5   9        0.37       -1.83     16.19 o 
  -6   5   9       10.53       23.37     13.12 o 
  -5   5   9       16.60        8.79     11.43 o 
  -4   5   9        7.75       18.53      7.82 o 
  -3   5   9        8.57       20.41     13.96 o 
  -2   5   9       14.15       16.64     10.37 o 
  -1   5   9        0.58        1.74     20.18 o 
   0   5   9       57.62       85.27     37.22 o 
   1   5   9       66.95       70.83     24.33 o 
   2   5   9        1.08        1.66     25.94 o 
   3   5   9        7.89        7.42     30.52 o 
   4   5   9        8.64      -10.15     14.58 o 
   5   5   9        0.11        5.79     14.64 o 
   6   5   9        8.11        6.35     16.04 o 
   7   5   9        2.01      -16.76     16.76 o 
  -8   6   9       22.68       58.01     40.91 o 
  -7   6   9        8.11        0.93     13.91 o 
  -6   6   9       63.37       57.09     27.81 o 
  -5   6   9        1.26       -8.09     15.35 o 
  -4   6   9        0.24        3.06     14.01 o 
  -3   6   9        0.05        4.15     12.02 o 
  -2   6   9        4.28       12.05     23.79 o 
  -1   6   9       18.12       23.14     14.61 o 
   0   6   9        1.63        1.98     17.52 o 
   1   6   9       11.87       -1.83     15.54 o 
   2   6   9        0.23        9.70     26.79 o 
   3   6   9        0.69       18.38     14.02 o 
 -18   0  10        0.17      -23.24     23.24 o 
 -16   0  10      396.88      523.77     51.25 o 
 -14   0  10      301.82      352.98     33.29 o 
 -12   0  10        8.47        9.39      9.01 o 
 -10   0  10        3.81        1.37     13.34 o 
  -8   0  10      302.35      306.69     30.27 o 
  -6   0  10       86.99       85.96     18.84 o 
  -4   0  10       27.06       -5.64     19.49 o 
  -2   0  10      565.41      490.19    154.82 o 
   0   0  10       33.93       43.55     22.59 o 
   2   0  10       12.69       74.51     32.34 o 
   4   0  10        0.77       25.64     30.64 o 
   6   0  10      282.44      263.23     38.85 o 
   8   0  10       13.43       20.99     22.10 o 
  10   0  10        0.11      -16.66     18.89 o 
  12   0  10       24.76       40.50     30.26 o 
 -18   1  10        8.03       23.12     18.99 o 
 -17   1  10       52.08       45.03     16.90 o 
 -16   1  10        7.64       12.64      9.46 o 
 -15   1  10       14.02        7.67      9.60 o 
 -14   1  10        2.50       -1.54      8.30 o 
 -13   1  10        0.11        1.68      6.99 o 
 -12   1  10        9.40        9.02      8.82 o 
 -11   1  10        1.07        3.21      4.47 o 
 -10   1  10       26.98       22.71      5.53 o 
  -9   1  10       26.67       26.80     11.79 o 
  -8   1  10       66.91       74.27      8.72 o 
  -7   1  10      110.09      101.41     15.70 o 
  -6   1  10        2.65       -0.07      3.20 o 
  -5   1  10      111.70      109.39      9.28 o 
  -4   1  10       36.25       24.12      5.82 o 
  -3   1  10        3.51        3.05     10.11 o 
  -2   1  10       46.05       42.29     25.85 o 
  -1   1  10       30.50       39.38     13.42 o 
   0   1  10       82.13       74.46     21.56 o 
   1   1  10       20.46       11.12     11.98 o 
   2   1  10       22.63       44.14     25.71 o 
   3   1  10        0.05      -13.98     13.98 o 
   4   1  10        7.39       35.57     18.47 o 
   5   1  10      476.31      583.38     47.63 o 
   6   1  10      105.67      169.36     24.24 o 
   7   1  10       24.01       31.70     14.60 o 
   8   1  10        5.04        4.40     22.85 o 
   9   1  10        8.52       40.66     17.92 o 
  10   1  10        2.44       52.61     21.37 o 
  11   1  10       36.59       57.43     21.58 o 
  12   1  10       33.19       43.14     26.83 o 
 -17   2  10       13.80       12.01     12.75 o 
 -16   2  10       41.24       62.22     16.27 o 
 -15   2  10       24.00       24.23     13.38 o 
 -14   2  10        0.16        1.79     14.12 o 
 -13   2  10        0.05       -6.01      8.23 o 
 -12   2  10       47.67       46.51     10.29 o 
 -11   2  10       75.86       81.47     15.91 o 
 -10   2  10        2.11        1.62      6.44 o 
  -9   2  10       13.38        8.74      6.63 o 
  -8   2  10      268.34      223.28     21.67 o 
  -7   2  10       37.92       39.41      7.21 o 
  -6   2  10     1790.27     1713.00     74.60 o 
  -5   2  10      562.36      573.29     37.79 o 
  -4   2  10      758.68      824.24     39.11 o 
  -3   2  10      199.74      207.55     24.68 o 
  -2   2  10      105.07      137.95     21.20 o 
  -1   2  10       50.75       53.66     14.38 o 
   0   2  10       94.07      105.53     19.46 o 
   1   2  10        1.02       -4.95      5.82 o 
   2   2  10        0.01       -5.91      7.35 o 
   3   2  10        0.01      -10.39     10.39 o 
   4   2  10      202.74      232.54     27.39 o 
   5   2  10        4.08       -5.63     14.05 o 
   6   2  10        4.73       26.66     11.86 o 
   7   2  10       20.28       10.79     11.66 o 
   8   2  10        0.01       17.93     14.05 o 
   9   2  10       45.95       55.73     14.79 o 
  10   2  10        0.00        6.48     14.32 o 
  11   2  10       21.47       29.94     15.37 o 
 -16   3  10        4.93       25.88     15.85 o 
 -15   3  10       92.33      112.38     20.31 o 
 -14   3  10        4.82        6.56     15.20 o 
 -13   3  10       14.93       14.29     12.01 o 
 -12   3  10       11.56       11.05     12.61 o 
 -11   3  10       33.96       55.94     16.51 o 
 -10   3  10        3.78       21.28     11.98 o 
  -9   3  10        0.34        7.75     12.32 o 
  -8   3  10        7.07       21.22     11.15 o 
  -7   3  10      890.31      811.37     62.05 o 
  -6   3  10       72.85       82.02     14.15 o 
  -5   3  10     2370.50     2422.51    110.95 o 
  -4   3  10       52.66       59.45     12.01 o 
  -3   3  10       17.93       23.24      8.87 o 
  -2   3  10        8.64       16.22      8.45 o 
  -1   3  10      103.37      131.54     13.87 o 
   0   3  10        5.92       19.52      6.72 o 
   1   3  10      125.43      138.50     29.80 o 
   2   3  10        5.50        2.16      9.09 o 
   3   3  10       17.24       43.55     18.30 o 
   4   3  10       17.89       24.35     10.96 o 
   5   3  10       71.40       81.55     13.58 o 
   6   3  10       23.34       29.28     13.35 o 
   7   3  10        1.61      -10.71     10.86 o 
   8   3  10       33.83       44.59     15.29 o 
   9   3  10       20.08        7.63     14.04 o 
  10   3  10        0.29        1.46     10.68 o 
 -15   4  10        4.13       43.37     30.53 o 
 -14   4  10        4.23       -3.51     10.50 o 
 -13   4  10        3.72       -4.99     13.53 o 
 -12   4  10       14.90       23.69     16.07 o 
 -11   4  10        6.69       -1.93     12.30 o 
 -10   4  10        2.32       -8.51     13.44 o 
  -9   4  10       68.66       76.20     17.31 o 
  -8   4  10       24.31        7.53     15.80 o 
  -7   4  10        4.91       -7.82     10.27 o 
  -6   4  10      393.15      338.23     28.30 o 
  -5   4  10       15.74       20.66      7.52 o 
  -4   4  10        0.35       -1.77      7.79 o 
  -3   4  10       32.47       38.13      9.93 o 
  -2   4  10       27.21        7.48     12.47 o 
  -1   4  10       39.60       54.49     12.16 o 
   0   4  10       10.85       13.18     15.88 o 
   1   4  10        8.06        3.74      9.60 o 
   2   4  10        1.69        4.56     15.33 o 
   3   4  10       22.23       25.33     11.59 o 
   4   4  10       87.29       88.64     14.63 o 
   5   4  10       20.10       22.01     11.00 o 
   6   4  10       13.01       12.78     11.50 o 
   7   4  10        0.81        8.40     10.73 o 
   8   4  10        4.93        3.99     11.62 o 
 -12   5  10        1.40      -20.52     27.03 o 
 -11   5  10        3.64       29.39     19.73 o 
 -10   5  10        2.30        5.86     18.97 o 
  -9   5  10        3.06       15.47     20.31 o 
  -8   5  10       49.88       59.02     23.70 o 
  -7   5  10       24.57       26.40     21.62 o 
  -6   5  10        2.42       -9.41     13.89 o 
  -5   5  10        0.04       13.39     18.65 o 
  -4   5  10        7.07        5.80     14.78 o 
  -3   5  10       23.40       18.97      9.85 o 
  -2   5  10        2.98        2.03      8.46 o 
  -1   5  10        7.93       14.44     10.38 o 
   0   5  10        0.05       11.74     12.20 o 
   1   5  10        1.92       -4.08     27.31 o 
   2   5  10        9.61       17.01     14.57 o 
   3   5  10        0.03       18.20     12.39 o 
   4   5  10        9.01       -4.32     15.19 o 
   5   5  10       23.15       27.04     25.16 o 
   6   5  10       29.91       39.30     19.34 o 
  -6   6  10       14.09       53.62     38.68 o 
  -5   6  10       17.68       23.97     14.16 o 
  -4   6  10       39.22       46.44     17.81 o 
  -3   6  10       20.60       -8.63     20.17 o 
  -2   6  10        4.34       13.02     20.90 o 
  -1   6  10        7.01      -17.54     20.72 o 
   0   6  10       10.76       28.11     23.69 o 
 -17   0  11        6.35        0.17     17.44 o 
 -15   0  11      225.23      234.47     32.49 o 
 -13   0  11       34.64       50.96     13.03 o 
 -11   0  11       50.27       26.43      9.77 o 
  -9   0  11      220.41      247.26     31.22 o 
  -7   0  11        0.03        2.78      6.38 o 
  -5   0  11       17.18       31.10     13.19 o 
  -3   0  11        4.13       15.13     17.77 o 
  -1   0  11      195.07      293.83     65.59 o 
   1   0  11        9.79        2.00     33.68 o 
   3   0  11        1.90        5.34     28.43 o 
   5   0  11        2.19       57.87     50.54 o 
   7   0  11       10.70       14.27     37.94 o 
   9   0  11        5.37       28.02     53.42 o 
  11   0  11       32.14       59.95     29.82 o 
 -18   1  11        2.95        9.43     21.17 o 
 -17   1  11      128.85      147.12     31.64 o 
 -16   1  11        0.04        4.00     13.36 o 
 -15   1  11        0.15        7.05      9.46 o 
 -14   1  11        6.11        2.11      7.64 o 
 -13   1  11       73.75       89.08     12.92 o 
 -12   1  11       25.82       30.78      8.79 o 
 -11   1  11      231.71      220.40     20.77 o 
 -10   1  11       58.93       78.89     12.33 o 
  -9   1  11        8.01       10.42      5.01 o 
  -8   1  11       44.05       50.96      9.28 o 
  -7   1  11        7.59       11.18      3.87 o 
  -6   1  11       56.60       54.63      6.47 o 
  -5   1  11      181.70      133.81     18.78 o 
  -4   1  11        1.79        9.37      8.83 o 
  -3   1  11      485.80      579.27     55.48 o 
  -2   1  11      634.03      738.25     69.48 o 
  -1   1  11       22.31       34.89     30.78 o 
   0   1  11       62.75       46.33     34.14 o 
   1   1  11       21.14       27.20     23.68 o 
   2   1  11       16.62      -14.80     31.43 o 
   3   1  11       23.56      -12.65     29.46 o 
   4   1  11        6.26      -19.54     19.54 o 
   5   1  11      107.32      152.38     26.65 o 
   6   1  11       69.24       97.46     25.61 o 
   7   1  11        8.68        6.12     19.40 o 
   8   1  11      106.27       60.34     40.11 o 
   9   1  11        1.16       12.97     18.95 o 
  10   1  11       20.51       24.95     21.28 o 
  11   1  11       20.99       35.39     23.90 o 
 -17   2  11       42.69       62.74     24.60 o 
 -16   2  11       16.13       15.86     11.80 o 
 -15   2  11       21.22       40.16     25.46 o 
 -14   2  11        2.94        0.47      9.45 o 
 -13   2  11       43.87       55.90     14.87 o 
 -12   2  11        4.26       -2.13     11.05 o 
 -11   2  11        0.01        0.94     10.53 o 
 -10   2  11      107.03      101.24     17.89 o 
  -9   2  11        1.29       11.75      8.41 o 
  -8   2  11      352.37      289.81     40.90 o 
  -7   2  11      325.27      232.23     30.33 o 
  -6   2  11      808.52      635.34     50.99 o 
  -5   2  11       15.71        6.10     11.45 o 
  -4   2  11      194.17      243.13     24.60 o 
  -3   2  11      673.81      856.17     57.30 o 
  -2   2  11       14.06       13.10      6.88 o 
  -1   2  11      264.43      386.46     90.86 o 
   0   2  11       20.66       24.29     15.76 o 
   1   2  11      174.50      231.22     25.90 o 
   2   2  11        2.61        5.65      9.33 o 
   3   2  11       46.60       55.14     13.93 o 
   4   2  11       58.39       70.16     17.41 o 
   5   2  11        7.07        8.86     12.20 o 
   6   2  11        0.09        9.44     12.88 o 
   7   2  11       17.01       15.89     16.73 o 
   8   2  11        1.56       15.18     14.70 o 
   9   2  11       61.66       58.49     17.69 o 
  10   2  11        3.25       -4.09     12.95 o 
 -16   3  11       11.55       16.56     14.21 o 
 -15   3  11        5.87       16.30     16.12 o 
 -14   3  11        7.59       -3.39     13.83 o 
 -13   3  11        2.80       -2.84     10.53 o 
 -12   3  11      171.30      134.67     21.74 o 
 -11   3  11       26.49       25.49     13.96 o 
 -10   3  11       99.67      105.42     24.16 o 
  -9   3  11       21.47       11.75      7.40 o 
  -8   3  11        3.68        7.57     11.48 o 
  -7   3  11        0.03       12.06     12.03 o 
  -6   3  11      193.34      178.12     26.71 o 
  -5   3  11       22.32       31.01     13.85 o 
  -4   3  11      163.57      206.67     24.14 o 
  -3   3  11        0.22       10.89     15.15 o 
  -2   3  11      236.70      314.30     30.78 o 
  -1   3  11        1.72        8.18     10.37 o 
   0   3  11      175.51      229.83     39.05 o 
   1   3  11        1.04        6.07      8.64 o 
   2   3  11       43.74       48.15     12.27 o 
   3   3  11       17.43       48.17     11.05 o 
   4   3  11       35.67       38.29     17.41 o 
   5   3  11        7.95       22.68     12.31 o 
   6   3  11        5.99        9.07     10.51 o 
   7   3  11        1.67       25.93     15.48 o 
   8   3  11       27.35       22.88     14.71 o 
   9   3  11        3.89       15.30     14.78 o 
 -14   4  11       39.31       61.78     18.70 o 
 -13   4  11        1.81       14.57     12.76 o 
 -12   4  11       27.69       23.45     15.26 o 
 -11   4  11        9.26       20.62     13.90 o 
 -10   4  11       19.87       27.55     14.84 o 
  -9   4  11       14.49       20.26     13.89 o 
  -8   4  11        0.28       24.58     13.12 o 
  -7   4  11        0.45       -8.37     10.84 o 
  -6   4  11      190.23      144.97     19.24 o 
  -5   4  11        9.09       -2.01     13.06 o 
  -4   4  11        4.59       -2.53      7.38 o 
  -3   4  11      199.30      238.52     19.51 o 
  -2   4  11       79.12      104.90     21.46 o 
  -1   4  11       66.21       68.33     13.70 o 
   0   4  11       10.62       23.62     11.99 o 
   1   4  11       47.26       53.33     15.54 o 
   2   4  11        6.07        4.03     10.51 o 
   3   4  11      104.62       98.61     19.81 o 
   4   4  11        1.62       22.71     15.50 o 
   5   4  11       15.60       26.18     17.01 o 
   6   4  11       25.89       27.19     14.90 o 
   7   4  11        4.28       20.09     26.05 o 
 -11   5  11        3.88       17.24     21.15 o 
 -10   5  11       33.59       17.50     30.40 o 
  -9   5  11       25.03       34.98     24.75 o 
  -8   5  11        1.36        4.46     19.72 o 
  -7   5  11        0.53        8.39     11.52 o 
  -6   5  11        0.53       20.41     24.20 o 
  -5   5  11        2.29       38.11     19.52 o 
  -4   5  11       28.92       17.61     32.43 o 
  -3   5  11       17.16       19.84     22.97 o 
  -2   5  11       36.14       14.51     10.90 o 
  -1   5  11        6.04        6.46     14.30 o 
   0   5  11        0.76       -1.94     12.75 o 
   1   5  11        0.05        2.07     11.07 o 
   2   5  11       13.40       24.54     12.21 o 
   3   5  11       11.46       25.21     20.55 o 
   4   5  11       32.02       23.39     37.09 o 
 -16   0  12      198.39      303.64     51.88 o 
 -14   0  12       52.79       54.99     32.43 o 
 -12   0  12      247.35      214.73     19.95 o 
 -10   0  12       10.70       -7.60     14.08 o 
  -8   0  12      107.21      147.76     55.04 o 
  -6   0  12      120.33       90.56     44.65 o 
  -4   0  12      133.27      189.93     43.09 o 
  -2   0  12       52.23       51.19     34.95 o 
   0   0  12       23.48       37.93     35.19 o 
   2   0  12        4.18      -10.07     40.14 o 
   4   0  12      198.67      264.83     60.85 o 
   6   0  12      196.59      194.12     80.16 o 
   8   0  12       48.37      -11.69     44.56 o 
  10   0  12       33.78       51.61     58.12 o 
 -17   1  12        3.67       -7.94     17.54 o 
 -16   1  12      146.68      128.73     31.79 o 
 -15   1  12        7.13        9.72     10.49 o 
 -14   1  12        0.05       -2.23      8.27 o 
 -13   1  12       55.78       53.45     11.30 o 
 -12   1  12       42.72       46.48     11.84 o 
 -11   1  12       48.20       30.00     12.70 o 
 -10   1  12        5.05        1.43     10.04 o 
  -9   1  12        0.35       -2.95      7.51 o 
  -8   1  12       10.75        4.23      3.83 o 
  -7   1  12        7.29       -1.37      5.16 o 
  -6   1  12       19.63       11.70      5.07 o 
  -5   1  12      151.77      108.19     20.90 o 
  -4   1  12       12.20       17.86      7.04 o 
  -3   1  12        1.89       -6.82      9.12 o 
  -2   1  12       76.98       63.62     24.85 o 
  -1   1  12        6.89       10.13     11.68 o 
   0   1  12      359.03      463.75     61.46 o 
   1   1  12      102.02      155.10     37.52 o 
   2   1  12       38.58       83.17     32.99 o 
   3   1  12      101.80       93.76     40.58 o 
   4   1  12      181.62      203.37     41.45 o 
   5   1  12       79.10       60.51     42.53 o 
   6   1  12        7.86       28.50     21.59 o 
   7   1  12        0.07        3.97     22.94 o 
   8   1  12        0.27       18.36     20.14 o 
   9   1  12        7.95       32.02     18.64 o 
  10   1  12       18.20       34.08     23.31 o 
 -17   2  12        9.72       -5.62     24.59 o 
 -16   2  12        9.64        8.72      9.13 o 
 -15   2  12        0.08       15.29     13.53 o 
 -14   2  12       87.59       82.11     17.97 o 
 -13   2  12       44.50       32.84     12.00 o 
 -12   2  12        0.09       -6.43     11.69 o 
 -11   2  12       15.57        8.47     14.19 o 
 -10   2  12        0.14        8.91     14.44 o 
  -9   2  12        0.06      -11.92     11.92 o 
  -8   2  12       46.47       46.88     17.61 o 
  -7   2  12        2.73        2.59      6.31 o 
  -6   2  12       70.09       74.22     14.21 o 
  -5   2  12      120.47      166.73     20.57 o 
  -4   2  12       48.35       71.23     26.34 o 
  -3   2  12      172.63      215.32     33.89 o 
  -2   2  12        1.14        1.63     10.86 o 
  -1   2  12       10.04       17.00     15.72 o 
   0   2  12      205.32      255.28     65.19 o 
   1   2  12      320.32      427.46     94.74 o 
   2   2  12       13.60       12.57     29.00 o 
   3   2  12       79.77       54.10     21.62 o 
   4   2  12       23.57       25.65     10.23 o 
   5   2  12       19.29       23.22     12.95 o 
   6   2  12       28.38       30.15     15.64 o 
   7   2  12       12.57        6.67     12.75 o 
   8   2  12       22.16       19.13     14.31 o 
   9   2  12       16.61       17.67     12.98 o 
 -15   3  12      138.27      182.34     32.57 o 
 -14   3  12       27.45       16.42     15.45 o 
 -13   3  12       14.22       23.84     14.85 o 
 -12   3  12        5.45        2.40     13.68 o 
 -11   3  12        2.43        7.10     11.82 o 
 -10   3  12       15.76       29.10     12.31 o 
  -9   3  12      117.17       97.08     18.92 o 
  -8   3  12        0.05       14.66     12.18 o 
  -7   3  12        1.31       11.07     10.54 o 
  -6   3  12       51.31       52.72     14.62 o 
  -5   3  12      163.81      196.82     24.00 o 
  -4   3  12        0.00       14.44     12.44 o 
  -3   3  12       77.02      108.39     25.82 o 
  -2   3  12        1.00       -2.76     26.79 o 
  -1   3  12       90.31      119.99     21.26 o 
   0   3  12        9.60       14.89     13.98 o 
   1   3  12        1.35       11.55     15.41 o 
   2   3  12       19.92       23.81     18.08 o 
   3   3  12       35.92       24.38     12.04 o 
   4   3  12        2.84       18.74     12.27 o 
   5   3  12        0.49      -11.13     11.97 o 
   6   3  12        0.00       23.09     14.84 o 
   7   3  12       52.15       37.20     17.55 o 
   8   3  12        0.53        1.97     20.35 o 
 -13   4  12       25.98       18.83     16.17 o 
 -12   4  12        0.01        5.56     12.10 o 
 -11   4  12       12.71       24.93     13.73 o 
 -10   4  12        9.74       18.01     13.24 o 
  -9   4  12       10.35        5.61     12.75 o 
  -8   4  12        1.39       23.72     12.05 o 
  -7   4  12        1.52        0.92     11.48 o 
  -6   4  12       22.50       18.45     13.76 o 
  -5   4  12       10.18       20.84     12.78 o 
  -4   4  12        4.46        3.89     12.71 o 
  -3   4  12       81.62       83.65     20.40 o 
  -2   4  12        0.06        5.44      9.81 o 
  -1   4  12        0.50       18.52     19.49 o 
   0   4  12       19.82       52.48     15.30 o 
   1   4  12      116.39      127.21     24.55 o 
   2   4  12       17.13       20.52     13.54 o 
   3   4  12       52.89       35.46     16.75 o 
   4   4  12      124.74      107.36     21.35 o 
   5   4  12        1.79        9.13     15.93 o 
   6   4  12       34.93      253.65    121.89 o 
 -10   5  12       13.11       14.69     20.45 o 
  -9   5  12        8.51       23.95     23.30 o 
  -8   5  12        0.44        8.48     22.32 o 
  -7   5  12        2.27       12.45     29.45 o 
  -6   5  12        5.89       41.55     22.60 o 
  -5   5  12        0.52       22.68     20.49 o 
  -4   5  12       11.18       -8.29     24.89 o 
  -3   5  12       41.28      126.49     32.45 o 
  -2   5  12        1.97       11.87     21.78 o 
  -1   5  12        0.11       22.65     13.42 o 
   0   5  12        3.82       13.53     13.45 o 
   1   5  12       11.49       37.86     16.87 o 
   2   5  12        0.11       -1.07     11.64 o 
   3   5  12        0.71       31.20     17.88 o 
 -17   0  13      123.08      105.79     68.67 o 
 -15   0  13       30.59       61.32     41.65 o 
 -13   0  13       11.67       12.96      9.49 o 
 -11   0  13       18.53       10.46     16.85 o 
  -9   0  13      452.92      293.80     54.65 o 
  -7   0  13      165.55      103.25     17.36 o 
  -5   0  13        0.60       -0.58      7.93 o 
  -3   0  13       76.21       58.39     35.70 o 
  -1   0  13      211.98      258.01     78.35 o 
   1   0  13       11.41       39.37     36.28 o 
   3   0  13      990.11     1132.35    163.07 o 
   5   0  13       27.14      -35.41     47.18 o 
   7   0  13       61.11       99.14     75.08 o 
   9   0  13        7.65      116.40     62.11 o 
 -17   1  13       80.55       32.71     32.44 o 
 -16   1  13       49.86       78.51     28.61 o 
 -15   1  13        0.06        0.81     17.13 o 
 -14   1  13        0.01        6.33      9.74 o 
 -13   1  13       16.59       17.01     11.54 o 
 -12   1  13        0.00        2.28     10.21 o 
 -11   1  13       11.64        9.74     11.52 o 
 -10   1  13       30.89        9.92      7.90 o 
  -9   1  13       85.18       44.80     14.43 o 
  -8   1  13       94.18       56.94     10.34 o 
  -7   1  13       40.23       28.97     15.92 o 
  -6   1  13      119.02       92.37     22.96 o 
  -5   1  13        4.88        4.04      5.74 o 
  -4   1  13        7.14        5.67      6.36 o 
  -3   1  13      155.37      213.57     43.36 o 
  -2   1  13       36.08       38.51     14.60 o 
  -1   1  13       72.40      105.27     35.37 o 
   0   1  13        5.14       59.88     28.11 o 
   1   1  13       99.50       80.71     49.80 o 
   2   1  13      244.90      262.28     50.54 o 
   3   1  13       83.86       54.30     34.60 o 
   4   1  13       53.28       34.57     38.03 o 
   5   1  13       15.70       25.72     32.77 o 
   6   1  13       18.10      -23.32     39.46 o 
   7   1  13       22.17       60.83     46.25 o 
   8   1  13       12.94       40.99     20.57 o 
   9   1  13        0.07       13.18     18.25 o 
 -16   2  13       12.08        3.11     12.31 o 
 -15   2  13        6.65        2.89     12.88 o 
 -14   2  13       62.68       75.96     21.75 o 
 -13   2  13       14.27       33.22     14.32 o 
 -12   2  13       20.07       -5.26     10.88 o 
 -11   2  13       23.27       22.50     20.38 o 
 -10   2  13       19.21       10.30     11.76 o 
  -9   2  13       11.88        2.58     10.56 o 
  -8   2  13        9.01       10.01     11.19 o 
  -7   2  13       91.81       81.33     15.82 o 
  -6   2  13      130.24      110.30     17.77 o 
  -5   2  13      200.34      202.20     23.83 o 
  -4   2  13       29.39       24.22     11.32 o 
  -3   2  13       58.31       79.69     19.30 o 
  -2   2  13       22.05       15.00     30.50 o 
  -1   2  13        8.46       27.12     26.63 o 
   0   2  13       43.34       68.22     35.65 o 
   1   2  13       19.34        4.48     29.20 o 
   2   2  13        0.26        5.32     25.67 o 
   3   2  13        3.67       26.50     36.55 o 
   4   2  13       25.17       20.91     29.43 o 
   5   2  13        3.57        6.10     15.58 o 
   6   2  13        1.78       15.11     17.57 o 
   7   2  13        0.18       24.13     20.20 o 
   8   2  13       39.27       28.06     21.36 o 
 -15   3  13        2.73       18.94     15.78 o 
 -14   3  13        3.39       29.69     16.17 o 
 -13   3  13        0.06        2.55     14.03 o 
 -12   3  13        4.93       12.35     13.65 o 
 -11   3  13        5.68       -0.68     13.90 o 
 -10   3  13        0.63        1.16     19.78 o 
  -9   3  13       30.47       18.50     13.44 o 
  -8   3  13      282.73      219.58     53.15 o 
  -7   3  13      121.94       86.12     26.34 o 
  -6   3  13      357.23      372.59     60.61 o 
  -5   3  13        3.90        0.54     11.96 o 
  -4   3  13       25.54       20.92     16.11 o 
  -3   3  13       21.90       29.33     19.27 o 
  -2   3  13        8.67       26.83     18.89 o 
  -1   3  13       37.41       79.46     25.16 o 
   0   3  13       34.03       20.84     19.89 o 
   1   3  13        1.24        5.87      7.54 o 
   2   3  13       16.47       19.51     14.35 o 
   3   3  13        9.66       21.58     22.52 o 
   4   3  13        3.23       10.27     17.46 o 
   5   3  13        1.61        9.04     19.71 o 
   6   3  13        5.93       -5.95     16.74 o 
   7   3  13        0.39       30.63     20.15 o 
 -12   4  13       16.31       26.89     14.34 o 
 -11   4  13        4.04        9.15     15.52 o 
 -10   4  13       21.45       20.88     14.29 o 
  -9   4  13        7.82       23.29     22.33 o 
  -8   4  13        0.91       -5.26     13.05 o 
  -7   4  13       48.58       56.59     15.75 o 
  -6   4  13       91.66       90.27     20.69 o 
  -5   4  13        9.35        2.50     12.51 o 
  -4   4  13       17.72       37.27     19.67 o 
  -3   4  13        6.33       48.94     17.44 o 
  -2   4  13       95.72       97.59     15.47 o 
  -1   4  13        0.00        9.19     12.90 o 
   0   4  13       27.68       29.39     15.68 o 
   1   4  13       16.99       30.49     20.35 o 
   2   4  13       22.03       28.46     14.83 o 
   3   4  13       17.17        3.62     11.29 o 
   4   4  13        0.14        8.17     12.71 o 
   5   4  13        0.04        6.78     15.77 o 
  -8   5  13      110.74      129.35     38.38 o 
  -7   5  13        2.03       25.35     28.39 o 
  -6   5  13       21.75       33.43     21.73 o 
  -5   5  13        0.05       49.09     24.90 o 
  -4   5  13        2.38        9.76     30.67 o 
  -3   5  13        8.79        3.58     22.51 o 
  -2   5  13        1.77       18.48     19.18 o 
  -1   5  13       21.44        9.62     13.13 o 
   0   5  13       27.51       40.49     16.77 o 
 -16   0  14       15.78       37.51     51.72 o 
 -14   0  14        6.63       16.16     32.51 o 
 -12   0  14       22.27       31.09     49.76 o 
 -10   0  14       22.11       19.26      9.12 o 
  -8   0  14       70.35       45.22     11.16 o 
  -6   0  14      123.05       59.89     19.34 o 
  -4   0  14      613.27      998.80    135.93 o 
  -2   0  14       83.00      165.27     85.39 o 
   0   0  14       47.57       58.43     56.96 o 
   2   0  14      474.56      720.34    123.95 o 
   4   0  14       17.53       32.48     44.74 o 
   6   0  14      226.72      379.62     94.82 o 
   8   0  14       24.65      -29.28     50.32 o 
 -16   1  14       39.76       40.44     25.52 o 
 -15   1  14       10.20        2.02     19.40 o 
 -14   1  14        2.78        0.13     11.84 o 
 -13   1  14        0.61        5.41     10.44 o 
 -12   1  14       62.17       74.71     22.83 o 
 -11   1  14       16.93        0.77     14.96 o 
 -10   1  14        0.50        5.93      9.59 o 
  -9   1  14       12.20       10.12     10.14 o 
  -8   1  14        0.72        4.89      4.94 o 
  -7   1  14       34.61       31.11     12.20 o 
  -6   1  14        7.85        7.87      6.45 o 
  -5   1  14      183.51      166.78     37.81 o 
  -4   1  14       88.36       71.55     22.57 o 
  -3   1  14      157.25      291.72     44.99 o 
  -2   1  14       41.06       36.29     27.57 o 
  -1   1  14       17.36       49.57     28.21 o 
   0   1  14       21.86        6.77     31.55 o 
   1   1  14       68.18       76.39     34.88 o 
   2   1  14       16.95       28.72     31.71 o 
   3   1  14        0.34      -30.80     69.37 o 
   4   1  14        9.11       -1.28     24.35 o 
   5   1  14      111.57      225.04     92.03 o 
   6   1  14        0.14        5.03     27.37 o 
   7   1  14       26.50      -30.80     46.51 o 
   8   1  14        0.51       20.79     48.02 o 
 -15   2  14       67.71       48.11     17.66 o 
 -14   2  14       17.72       42.79     22.12 o 
 -13   2  14        0.56      -13.28     13.28 o 
 -12   2  14        0.34        5.03     18.38 o 
 -11   2  14       11.60       16.16     20.20 o 
 -10   2  14        1.49       -7.21     12.30 o 
  -9   2  14       42.16       42.74     14.15 o 
  -8   2  14       41.57       39.29     13.51 o 
  -7   2  14        1.62        3.10      8.79 o 
  -6   2  14        9.98       29.32     14.13 o 
  -5   2  14      142.12      109.80     19.06 o 
  -4   2  14       39.19       46.76     16.42 o 
  -3   2  14        3.41       -7.19     14.48 o 
  -2   2  14        0.26      -15.74     18.24 o 
  -1   2  14        4.75       17.51     28.18 o 
   0   2  14       22.30        8.01     28.34 o 
   1   2  14        3.51       -2.57     26.38 o 
   2   2  14        0.01      -14.96     29.43 o 
   3   2  14       10.95       69.44     72.39 o 
   4   2  14        3.42      -12.68     38.14 o 
   5   2  14        2.34       26.50     34.59 o 
   6   2  14        9.73       29.29     52.56 o 
   7   2  14        0.30      116.21    116.53 o 
 -14   3  14        8.60       10.89     17.51 o 
 -13   3  14        0.54       14.78     15.90 o 
 -12   3  14        0.45       22.16     17.59 o 
 -11   3  14        0.06        3.43     12.77 o 
 -10   3  14        5.20        1.06     17.30 o 
  -9   3  14       10.85       18.09     14.30 o 
  -8   3  14        9.32       14.89     14.35 o 
  -7   3  14      184.53      172.50     39.93 o 
  -6   3  14       92.19       71.09     17.75 o 
  -5   3  14       14.73       10.39     15.67 o 
  -4   3  14        4.77        5.04     11.44 o 
  -3   3  14       19.15       -7.63     17.00 o 
  -2   3  14        0.29      -14.36     19.39 o 
  -1   3  14       42.40       39.58     24.29 o 
   0   3  14        1.15        3.19     18.51 o 
   1   3  14       61.49       43.94     43.05 o 
   2   3  14        1.35       59.80     69.97 o 
   3   3  14       14.49       17.21     32.45 o 
   4   3  14        5.15        7.59     35.20 o 
   5   3  14       19.44       30.64     54.22 o 
 -11   4  14       33.91       28.86     19.32 o 
 -10   4  14       10.10       27.10     17.54 o 
  -9   4  14        4.08       21.25     12.95 o 
  -8   4  14        1.19        9.60     15.93 o 
  -7   4  14       13.30       13.66     16.19 o 
  -6   4  14       19.55        8.02     15.15 o 
  -5   4  14       39.69       24.63     16.44 o 
  -4   4  14       40.61        2.41     17.54 o 
  -3   4  14        1.99       10.71     16.18 o 
  -2   4  14        4.02       14.37     15.22 o 
  -1   4  14        2.17       -0.12     19.81 o 
   0   4  14        2.80        2.86     16.72 o 
   1   4  14        6.58       20.71     11.81 o 
   2   4  14        0.02       11.58     12.77 o 
   3   4  14       26.31        9.41     18.43 o 
 -15   0  15       20.66      -11.30     49.83 o 
 -13   0  15        3.55       44.38     43.31 o 
 -11   0  15      136.13       98.48     71.61 o 
  -9   0  15       38.65        8.44      9.24 o 
  -7   0  15        0.17        0.98      7.87 o 
  -5   0  15       52.45       43.56     12.34 o 
  -3   0  15       54.69       -7.12     44.01 o 
  -1   0  15      156.50       78.55     55.57 o 
   1   0  15      194.42      329.28     89.28 o 
   3   0  15       14.28      -38.58     54.29 o 
   5   0  15      135.40       70.89     61.06 o 
 -15   1  15       31.45       61.76     24.58 o 
 -14   1  15        3.43        2.93     16.42 o 
 -13   1  15        0.52        7.75     12.00 o 
 -12   1  15        6.31       12.09     17.04 o 
 -11   1  15       26.26       35.81     23.80 o 
 -10   1  15       28.29       10.48     12.29 o 
  -9   1  15       18.85        4.65     14.76 o 
  -8   1  15       20.78       13.86     10.24 o 
  -7   1  15       75.30       80.54     21.83 o 
  -6   1  15        1.63        7.77      7.71 o 
  -5   1  15       25.03        6.79     14.35 o 
  -4   1  15        1.78        3.28      8.04 o 
  -3   1  15        1.16        5.98     29.92 o 
  -2   1  15       92.95      127.97     53.69 o 
  -1   1  15      112.82      126.85     43.48 o 
   0   1  15       49.90       75.50     36.52 o 
   1   1  15       18.94       49.66     30.67 o 
   2   1  15       24.45       42.93     31.78 o 
   3   1  15       29.99       13.72     40.04 o 
   4   1  15       27.62       26.45     42.61 o 
   5   1  15        3.06       -7.37     36.87 o 
   6   1  15        8.07       -1.08     36.52 o 
 -14   2  15        2.83       10.36     13.66 o 
 -13   2  15        0.94       14.23     13.95 o 
 -12   2  15        6.67       -7.60     19.06 o 
 -11   2  15        0.12       48.36     21.15 o 
 -10   2  15       28.18       -5.33     12.30 o 
  -9   2  15       72.65       38.84     21.79 o 
  -8   2  15       97.72       91.91     22.34 o 
  -7   2  15        3.82       -6.32     10.37 o 
  -6   2  15        1.11       -6.11     13.08 o 
  -5   2  15        1.97        1.64     10.77 o 
  -4   2  15       21.93       29.22     15.78 o 
  -3   2  15       41.39       31.13     22.99 o 
  -2   2  15        1.07        9.84     19.20 o 
  -1   2  15        0.13      -23.12     30.49 o 
   0   2  15       14.92       70.29     44.42 o 
   1   2  15        2.38       16.51     39.49 o 
   2   2  15       10.61       42.98     41.67 o 
   3   2  15        0.25       -6.09     51.49 o 
   4   2  15       10.14       55.33     44.92 o 
   5   2  15       15.97        1.22     35.98 o 
 -13   3  15        6.93       11.64     15.51 o 
 -12   3  15       22.69       25.50     17.68 o 
 -11   3  15        0.69      -25.89     25.89 o 
 -10   3  15        9.79       14.19     28.87 o 
  -9   3  15        4.70       15.03     12.66 o 
  -8   3  15       85.54       91.23     29.00 o 
  -7   3  15        3.65       -7.30     17.49 o 
  -6   3  15       82.37       43.71     18.54 o 
  -5   3  15        5.62       20.13     13.86 o 
  -4   3  15        1.40       28.02     17.57 o 
  -3   3  15       15.61       29.30     18.13 o 
  -2   3  15        0.00        9.80     20.11 o 
  -1   3  15        0.05       20.63     30.30 o 
   0   3  15        1.84       18.46     18.79 o 
   1   3  15        7.05       19.86     18.45 o 
   2   3  15       13.87       39.48     39.36 o 
   3   3  15        0.06       -2.46     47.84 o 
   4   3  15       23.47       42.66     41.73 o 
 -10   4  15        0.11       34.77     27.71 o 
  -9   4  15        5.95       14.68     16.21 o 
  -8   4  15        6.91      -10.64     14.91 o 
  -7   4  15       10.59       12.68     16.42 o 
  -6   4  15        0.05       10.33     16.99 o 
  -5   4  15        0.01        6.88     17.91 o 
  -4   4  15      111.52       87.73     28.76 o 
  -3   4  15       28.58       33.67     22.73 o 
  -2   4  15        9.50       18.94     20.06 o 
  -1   4  15        4.96        5.68     19.43 o 
   0   4  15        4.08       18.18     37.85 o 
   1   4  15        1.76       28.38     32.31 o 
 -14   0  16       19.61       43.34     38.97 o 
 -12   0  16        6.03       57.10     49.61 o 
 -10   0  16       26.92       48.33     40.03 o 
  -8   0  16       29.91       -0.41     13.84 o 
  -6   0  16       58.82       54.27     17.49 o 
  -4   0  16        0.09       17.81     16.45 o 
  -2   0  16       15.22       51.88     54.81 o 
   0   0  16        1.57       33.35     61.12 o 
   2   0  16        0.64       14.75     38.85 o 
   4   0  16        3.85       -8.37     59.13 o 
 -14   1  16        0.07       19.22     30.52 o 
 -13   1  16       17.72       30.90     21.95 o 
 -12   1  16       20.90       16.71     20.48 o 
 -11   1  16        1.44        7.48     17.32 o 
 -10   1  16       10.44       11.57     11.30 o 
  -9   1  16       15.63       38.32     18.57 o 
  -8   1  16        0.03       36.11     20.60 o 
  -7   1  16       30.40       41.48     15.55 o 
  -6   1  16        0.00        6.69      8.91 o 
  -5   1  16        3.73       19.69     23.15 o 
  -4   1  16        1.92       19.74     12.95 o 
  -3   1  16        3.14       -5.10     31.73 o 
  -2   1  16        0.04       57.56     31.09 o 
  -1   1  16       13.33       53.27     67.59 o 
   0   1  16       45.52       65.66     47.51 o 
   1   1  16       27.83       25.72     42.96 o 
   2   1  16      167.00      113.12     54.01 o 
   3   1  16        0.07       -3.26     36.29 o 
   4   1  16        7.28       34.62     45.24 o 
 -13   2  16        1.45        7.45     14.34 o 
 -12   2  16       46.25       64.39     27.91 o 
 -11   2  16       41.87       29.85     23.04 o 
 -10   2  16        3.89        8.33     11.94 o 
  -9   2  16       44.22       39.11     15.55 o 
  -8   2  16       77.80       69.08     15.73 o 
  -7   2  16       74.66       75.40     17.89 o 
  -6   2  16        4.07       -0.05     12.52 o 
  -5   2  16        2.63       17.42     21.85 o 
  -4   2  16        0.17       12.59     16.52 o 
  -3   2  16        0.17      -18.01     21.80 o 
  -2   2  16        9.27       35.75     20.40 o 
  -1   2  16       48.86       76.27     37.03 o 
   0   2  16       46.75       70.53     37.87 o 
   1   2  16        0.98        9.89     29.83 o 
   2   2  16       19.26       26.44     54.18 o 
   3   2  16       10.43       11.95     37.38 o 
   4   2  16        7.93       -1.56     33.86 o 
 -11   3  16       25.05       28.75     24.46 o 
 -10   3  16        6.91        9.10     15.19 o 
  -9   3  16       12.07       12.54     14.55 o 
  -8   3  16        0.00       23.96     16.24 o 
  -7   3  16       37.13       49.36     18.61 o 
  -6   3  16        2.39       22.80     14.41 o 
  -5   3  16        0.81       -3.50     26.00 o 
  -4   3  16        6.58       11.34     18.61 o 
  -3   3  16        0.07       18.08     17.62 o 
  -2   3  16       20.88       22.85     22.71 o 
  -1   3  16        4.71       18.32     26.19 o 
   0   3  16       13.88       29.83     26.63 o 
   1   3  16       33.40       39.02     32.60 o 
   2   3  16        2.02       30.65     38.39 o 
  -6   4  16       22.58       26.60     16.91 o 
  -5   4  16        9.30       38.36     18.11 o 
  -4   4  16        9.11       22.82     17.03 o 
  -3   4  16        3.50        1.61     26.68 o 
 -13   0  17       55.22       29.59     60.40 o 
 -11   0  17        3.71       11.46     32.97 o 
  -9   0  17       15.32       33.79     51.44 o 
  -7   0  17        2.15       17.03     27.74 o 
  -5   0  17       29.42       21.36     17.06 o 
  -3   0  17        0.89       23.78     37.29 o 
  -1   0  17       55.57      -13.08     54.27 o 
   1   0  17      425.31      453.66    140.87 o 
   3   0  17        1.70       -6.95     57.07 o 
 -13   1  17        2.99       24.96     35.52 o 
 -12   1  17        1.32      -22.59     31.68 o 
 -11   1  17        8.64       -1.36     19.00 o 
 -10   1  17        2.68        8.06     11.67 o 
  -9   1  17        6.60        3.90     11.25 o 
  -8   1  17       19.99       30.19     12.43 o 
  -7   1  17        2.40       12.82     16.40 o 
  -6   1  17        6.93       -5.44     12.55 o 
  -5   1  17       37.08       49.92     26.12 o 
  -4   1  17       20.05       15.97     16.88 o 
  -3   1  17       29.31       56.59     55.41 o 
  -2   1  17        0.65      -31.20     31.20 o 
  -1   1  17        0.02       11.29     27.86 o 
   0   1  17        0.28       28.48     30.60 o 
   1   1  17        3.37       43.01     46.52 o 
   2   1  17       36.26       32.12     36.96 o 
   3   1  17        0.21        3.04     56.75 o 
 -12   2  17        2.56        8.04     22.19 o 
 -11   2  17        3.42        8.59     14.24 o 
 -10   2  17       32.00       32.01     16.80 o 
  -9   2  17      123.86       71.07     31.33 o 
  -8   2  17        4.70        4.32     12.58 o 
  -7   2  17       15.88       15.59     22.94 o 
  -6   2  17        2.14       18.32     13.57 o 
  -5   2  17        0.49       29.00     29.54 o 
  -4   2  17        4.42        0.20     15.88 o 
  -3   2  17        6.27       24.35     20.70 o 
  -2   2  17        0.09       17.28     35.92 o 
  -1   2  17       29.40      102.69     50.86 o 
   0   2  17        0.03       61.47     47.21 o 
   1   2  17       10.87       51.58     47.56 o 
  -9   3  17       33.05       34.92     17.00 o 
  -8   3  17        1.58        1.58     15.89 o 
  -7   3  17        2.68        9.27     12.86 o 
  -6   3  17        3.74       16.93     21.60 o 
  -5   3  17        0.33       25.87     28.32 o 
  -4   3  17        7.95       25.45     20.23 o 
  -3   3  17        0.41       23.82     20.06 o 
  -2   3  17       51.00       42.67     22.42 o 
  -1   3  17        9.38        7.42     21.34 o 
 -10   0  18       14.70      -44.03     44.03 o 
  -8   0  18        2.46      -26.49     48.13 o 
  -6   0  18       19.33       13.43     33.59 o 
  -4   0  18        2.53       14.36     39.26 o 
  -2   0  18        1.50       50.12     45.77 o 
   0   0  18        0.14        8.26     57.95 o 
 -11   1  18       34.61       43.12     48.71 o 
 -10   1  18        8.90       -8.61     31.89 o 
  -9   1  18       14.99       24.99     36.65 o 
  -8   1  18       17.38       66.16     16.46 o 
  -7   1  18        6.58        9.45     12.33 o 
  -6   1  18        5.32        4.06     15.52 o 
  -5   1  18        6.71       11.10     13.94 o 
  -4   1  18        0.04       18.41     13.42 o 
  -3   1  18        0.31       43.05     31.07 o 
  -2   1  18        2.60        8.73     28.17 o 
  -1   1  18        1.06       19.78     39.71 o 
   0   1  18       18.48        3.67     37.86 o 
  -9   2  18        2.02        2.28     11.72 o 
  -8   2  18        4.86        6.62     13.35 o 
  -7   2  18        6.44       19.89     15.26 o 
  -6   2  18        9.52        5.76     12.21 o 
  -5   2  18        6.33       25.63     17.41 o 
  -4   2  18        3.03       -8.62     17.06 o 
  -3   2  18        9.10       15.17     17.22 o 
  -2   2  18        0.44       17.11     21.65 o 
  -7   0  19       22.43       14.28     58.59 o 
  -5   0  19        7.12        9.79     16.04 o 
  -7   1  19        0.02       32.04     34.65 o 
  -6   1  19       12.11       16.58     21.85 o 
  -5   1  19       21.86       43.75     28.73 o 
  -4   1  19        5.65       35.10     16.39 o 
                                                 
