# Supplementary material for: N,N′-Bis(di­phenyl­meth­yl)benzene-1,4-di­amine
Source: Acta Crystallogr Sect E Struct Rep Online. 2013 Dec 14;70(Pt 1):o66. doi: 10.1107/S1600536813033497 (PMC3914097; doi:10.1107/S1600536813033497)
Supplement: Supplementary file 3 [file e-70-00o66-Isup3.mol]

@<TRIPOS>MOLECULE
2013ncs0017
    62    66     1     0     0
SMALL
NO_CHARGES
****
Generated from the CSD

@<TRIPOS>ATOM
     1 N1       5.8706   2.7670   2.3699   N.3       1 RES1   0.0000
     2 H1       5.3178   3.4126   2.5017   H         1 RES1   0.0000
     3 C2       5.9799   1.7331   3.3663   C.3       1 RES1   0.0000
     4 H2       5.9131   0.8707   2.9056   H         1 RES1   0.0000
     5 C3       7.3069   1.7510   4.1232   C.2       1 RES1   0.0000
     6 C4       8.2040   2.8061   4.0098   C.2       1 RES1   0.0000
     7 H4       8.0023   3.5277   3.4584   H         1 RES1   0.0000
     8 C5       9.3969   2.7887   4.7100   C.2       1 RES1   0.0000
     9 H5       9.9882   3.5020   4.6278   H         1 RES1   0.0000
    10 C6       9.7220   1.7281   5.5292   C.2       1 RES1   0.0000
    11 H6      10.5258   1.7203   5.9969   H         1 RES1   0.0000
    12 C7       8.8314   0.6753   5.6454   C.2       1 RES1   0.0000
    13 H7       9.0380  -0.0452   6.1954   H         1 RES1   0.0000
    14 C8       7.6371   0.6859   4.9495   C.2       1 RES1   0.0000
    15 H8       7.0469  -0.0285   5.0374   H         1 RES1   0.0000
    16 C9       4.7969   1.8376   4.3230   C.2       1 RES1   0.0000
    17 C10      4.6786   2.9323   5.1649   C.2       1 RES1   0.0000
    18 H10      5.3211   3.6031   5.1394   H         1 RES1   0.0000
    19 C11      3.6236   3.0373   6.0366   C.2       1 RES1   0.0000
    20 H11      3.5534   3.7796   6.5922   H         1 RES1   0.0000
    21 C12      2.6694   2.0453   6.0891   C.2       1 RES1   0.0000
    22 H12      1.9539   2.1140   6.6787   H         1 RES1   0.0000
    23 C13      2.7817   0.9529   5.2613   C.2       1 RES1   0.0000
    24 H13      2.1500   0.2720   5.3038   H         1 RES1   0.0000
    25 C14      3.8293   0.8635   4.3670   C.2       1 RES1   0.0000
    26 H14      3.8817   0.1368   3.7887   H         1 RES1   0.0000
    27 C15      6.6394   2.7597   1.1821   C.2       1 RES1   0.0000
    28 C16      7.5335   1.7365   0.8887   C.2       1 RES1   0.0000
    29 H16      7.6375   1.0243   1.4769   H         1 RES1   0.0000
    30 C17      6.5137   3.8053   0.2821   C.2       1 RES1   0.0000
    31 H17      5.9197   4.4956   0.4706   H         1 RES1   0.0000
    32 N1       8.9134   2.8183  -2.3699   N.3       1 RES1   0.0000
    33 H1       9.4662   2.1727  -2.5017   H         1 RES1   0.0000
    34 C2       8.8041   3.8522  -3.3663   C.3       1 RES1   0.0000
    35 H2       8.8709   4.7146  -2.9056   H         1 RES1   0.0000
    36 C3       7.4771   3.8343  -4.1232   C.2       1 RES1   0.0000
    37 C4       6.5800   2.7792  -4.0098   C.2       1 RES1   0.0000
    38 H4       6.7817   2.0576  -3.4584   H         1 RES1   0.0000
    39 C5       5.3871   2.7966  -4.7100   C.2       1 RES1   0.0000
    40 H5       4.7958   2.0833  -4.6278   H         1 RES1   0.0000
    41 C6       5.0620   3.8572  -5.5292   C.2       1 RES1   0.0000
    42 H6       4.2582   3.8650  -5.9969   H         1 RES1   0.0000
    43 C7       5.9526   4.9100  -5.6454   C.2       1 RES1   0.0000
    44 H7       5.7460   5.6305  -6.1954   H         1 RES1   0.0000
    45 C8       7.1469   4.8994  -4.9495   C.2       1 RES1   0.0000
    46 H8       7.7371   5.6138  -5.0374   H         1 RES1   0.0000
    47 C9       9.9871   3.7477  -4.3230   C.2       1 RES1   0.0000
    48 C10     10.1054   2.6530  -5.1649   C.2       1 RES1   0.0000
    49 H10      9.4629   1.9822  -5.1394   H         1 RES1   0.0000
    50 C11     11.1604   2.5480  -6.0366   C.2       1 RES1   0.0000
    51 H11     11.2306   1.8057  -6.5922   H         1 RES1   0.0000
    52 C12     12.1146   3.5400  -6.0891   C.2       1 RES1   0.0000
    53 H12     12.8301   3.4713  -6.6787   H         1 RES1   0.0000
    54 C13     12.0023   4.6324  -5.2613   C.2       1 RES1   0.0000
    55 H13     12.6340   5.3133  -5.3038   H         1 RES1   0.0000
    56 C14     10.9547   4.7218  -4.3670   C.2       1 RES1   0.0000
    57 H14     10.9023   5.4485  -3.7887   H         1 RES1   0.0000
    58 C15      8.1446   2.8256  -1.1821   C.2       1 RES1   0.0000
    59 C16      7.2505   3.8488  -0.8887   C.2       1 RES1   0.0000
    60 H16      7.1465   4.5610  -1.4769   H         1 RES1   0.0000
    61 C17      8.2703   1.7800  -0.2821   C.2       1 RES1   0.0000
    62 H17      8.8643   1.0897  -0.4706   H         1 RES1   0.0000
@<TRIPOS>BOND
     1     1     2    1
     2     1     3    1
     3     1    27    1
     4     3     4    1
     5     3     5    1
     6     3    16    1
     7     5     6   un
     8     5    14   un
     9     6     7    1
    10     6     8   un
    11     8     9    1
    12     8    10   un
    13    10    11    1
    14    10    12   un
    15    12    13    1
    16    12    14   un
    17    14    15    1
    18    16    17   un
    19    16    25   un
    20    17    18    1
    21    17    19   un
    22    19    20    1
    23    19    21   un
    24    21    22    1
    25    21    23   un
    26    23    24    1
    27    23    25   un
    28    25    26    1
    29    27    28   un
    30    27    30   un
    31    28    29    1
    32    28    61   un
    33    30    31    1
    34    30    59   un
    35    32    33    1
    36    32    34    1
    37    32    58    1
    38    34    35    1
    39    34    36    1
    40    34    47    1
    41    36    37   un
    42    36    45   un
    43    37    38    1
    44    37    39   un
    45    39    40    1
    46    39    41   un
    47    41    42    1
    48    41    43   un
    49    43    44    1
    50    43    45   un
    51    45    46    1
    52    47    48   un
    53    47    56   un
    54    48    49    1
    55    48    50   un
    56    50    51    1
    57    50    52   un
    58    52    53    1
    59    52    54   un
    60    54    55    1
    61    54    56   un
    62    56    57    1
    63    58    59   un
    64    58    61   un
    65    59    60    1
    66    61    62    1
@<TRIPOS>SUBSTRUCTURE
     1 RES1        1 GROUP             0 ****  ****    0  
@<TRIPOS>CRYSIN
   14.7840    5.5853   14.8960   90.0000  107.9140   90.0000   231     1
